# Supplementary material for: Simultaneous rift-scale inflation of a deep crustal sill network in Afar, East Africa
Source: Nat Commun. 2024 May 20;15:4287. doi: 10.1038/s41467-024-47136-4 (PMC11893136; doi:10.1038/s41467-024-47136-4)
Supplement: Supplementary file 4 — Supplementary Data 1 [file 41467_2024_47136_MOESM4_ESM.xlsx]

## Sheet: temp
year	month	day	hour	minutes	seconds	latitude	longitude	depth	magnitude
2005	10	19	14	1	39	12.53967	40.56917	2.75	1.6
2005	10	19	10	23	26	12.58083	40.40867	8.21	2.81
2005	10	19	10	45	25	12.56267	40.50533	6.46	2.83
2005	10	19	10	54	1	12.6115	40.28033	7.1	2.79
2005	10	19	11	58	8	12.54367	40.48283	0.14	2.63
2005	10	19	13	17	43	12.52267	40.61817	2.18	3.85
2005	10	19	14	43	12	12.66133	40.55	1.91	2.28
2005	10	19	15	10	47	12.45783	40.59617	4.95	3.22
2005	10	19	15	40	41	12.576	40.588	6.74	1.67
2005	10	19	15	52	16	12.56233	40.48	6.32	2.76
2005	10	19	16	1	39	12.85767	40.651	2.7	2.1
2005	10	19	16	14	25	11.73033	41.09517	6.99	2.88
2005	10	19	16	33	54	12.61467	40.55167	1.74	2.47
2005	10	19	16	57	49	12.489	40.58383	6.89	2.12
2005	10	19	17	10	4	12.61233	40.57817	0.03	2.09
2005	10	19	17	10	4	12.616	40.58317	0.03	2.09
2005	10	19	17	18	40	12.595	40.58783	0.02	2.38
2005	10	19	17	23	22	12.59433	40.5325	3.75	2.01
2005	10	19	17	31	29	11.59983	40.94683	5.81	2.71
2005	10	19	17	55	57	12.49233	40.616	0.02	2.51
2005	10	19	17	59	45	12.5155	40.68433	2.71	2.83
2005	10	19	18	4	19	12.45417	40.576	6.96	2.33
2005	10	19	18	14	3	12.44633	40.61417	0.02	2.12
2005	10	19	18	30	53	12.47367	40.615	0.04	2.89
2005	10	19	18	43	44	12.51033	40.573	1.13	2.67
2005	10	19	18	44	57	12.33467	40.62867	8.4	2.2
2005	10	19	18	50	50	12.864	40.89117	7.1	2.64
2005	10	19	19	2	41	12.545	40.609	1.61	2.07
2005	10	19	19	8	29	12.43333	40.5575	7.2	1.92
2005	10	19	19	23	36	12.5265	40.581	0.06	2.14
2005	10	19	19	39	33	12.64783	40.54533	1.86	2.1
2005	10	19	19	40	10	11.608	40.97567	0.05	2.23
2005	10	19	19	47	40	12.64583	40.55267	2.42	2.4
2005	10	19	20	7	28	12.6265	40.73533	0.04	1.97
2005	10	19	20	14	46	11.60017	41.08933	0.54	2.29
2005	10	19	20	39	17	12.33967	40.62667	1.38	2.31
2005	10	19	20	54	35	12.42383	40.63267	45.65	2.85
2005	10	19	21	10	33	12.44333	40.59167	2.91	2.47
2005	10	19	21	21	15	12.48583	40.60183	0.38	2.11
2005	10	19	21	51	36	12.51	40.60783	1.21	2.29
2005	10	19	22	44	18	12.00783	41.59633	6.94	2
2005	10	19	22	46	3	12.5645	40.45967	4.62	1.89
2005	10	19	22	58	15	12.55517	40.55684	3.1	2.01
2005	10	19	23	1	58	12.43667	40.60133	1.84	1.9
2005	10	19	23	17	0	12.31133	40.63167	1.36	1.88
2005	10	19	23	25	44	12.624	40.4935	2.5	2.59
2005	10	19	23	31	8	12.7135	40.58433	0.04	2.69
2005	10	20	26	5	21	12.171	40.8025	0.02	2.09
2005	10	20	56	38	46	11.582	40.91683	6.68	2.12
2005	10	20	1	1	52	11.57383	41.05917	3.36	2.23
2005	10	20	1	8	42	12.581	40.46467	0.03	2.26
2005	10	20	1	22	37	12.4915	40.58	6.83	1.97
2005	10	20	1	34	46	12.54583	40.61633	6.01	2.76
2005	10	20	2	9	20	12.451	40.42533	6.79	2
2005	10	20	2	11	1	12.15933	40.431	0.04	2.36
2005	10	20	3	26	59	12.557	40.49133	3.81	2.49
2005	10	20	6	31	10	13.49367	41.04284	6.56	3.33
2005	10	20	6	34	14	12.49767	40.59017	1.04	2.58
2005	10	20	6	41	12	12.3775	40.64783	2.64	2.28
2005	10	20	7	12	26	12.3635	40.596	8.19	2.41
2005	10	20	7	26	9	12.354	40.618	2.85	3.32
2005	10	20	7	36	8	12.68067	40.44667	14.24	2.12
2005	10	20	8	2	23	12.63367	40.54483	3.18	1.94
2005	10	20	8	3	37	12.40683	40.65667	9.69	2.16
2005	10	20	8	13	53	12.592	40.47417	3.37	1.85
2005	10	20	8	19	26	12.32117	40.64783	0.65	2.54
2005	10	20	8	30	59	12.52817	40.53983	7.2	2.28
2005	10	20	8	44	49	12.591	40.6795	8.18	2.79
2005	10	20	8	51	48	12.47683	40.56367	7.44	2.08
2005	10	20	8	56	23	12.74017	40.3135	6.98	2.15
2005	10	20	9	0	47	13.29433	41.07683	1.51	3.4
2005	10	20	9	9	4	12.70233	40.3205	6.98	1.92
2005	10	20	9	28	26	12.62667	40.48017	0.05	2.45
2005	10	20	9	28	46	12.353	40.592	8.24	2.44
2005	10	20	9	35	59	12.36783	40.62667	7.2	2.43
2005	10	20	9	28	26	12.60767	40.522	0.03	2.47
2005	10	20	9	40	36	12.57867	40.54767	3.13	2.78
2005	10	20	9	49	9	12.58183	40.47517	0.03	2.33
2005	10	20	9	57	8	12.664	40.37617	7.01	1.54
2005	10	20	10	18	24	12.55683	40.525	0.35	2.52
2005	10	20	10	28	15	12.57667	40.51	4.6	2.46
2005	10	20	10	40	34	12.44417	40.5835	2.21	2.2
2005	10	20	10	41	40	12.4795	40.56017	7.36	2.18
2005	10	20	10	43	49	12.4825	40.56183	8.85	2.17
2005	10	20	10	45	29	12.5255	40.57767	2.87	2.46
2005	10	20	10	58	14	12.5785	40.47533	0.02	2.15
2005	10	20	11	15	20	12.6065	40.45783	5.27	2.06
2005	10	20	11	35	15	12.535	40.56367	2.92	2.66
2005	10	20	11	50	9	12.48783	40.55667	5.99	2.41
2005	10	20	12	11	33	12.4795	40.5565	5.44	2.83
2005	10	20	12	22	22	12.5	40.555	3.85	2.81
2005	10	20	12	22	22	12.50633	40.53917	5.96	2.8
2005	10	20	13	46	23	12.58983	40.47267	0.03	2.44
2005	10	20	13	52	47	12.58767	40.481	4.91	2.11
2005	10	20	14	13	23	13.40933	40.8565	5.23	2.83
2005	10	20	14	33	19	12.43517	40.57167	9.06	2.23
2005	10	20	15	14	7	12.37983	40.5895	9.23	1.95
2005	10	20	15	33	50	12.63083	40.47883	1.85	2.8
2005	10	20	15	38	14	13.3755	40.91317	3.52	2.63
2005	10	20	15	48	50	12.619	40.45183	2.94	2.07
2005	10	20	15	56	47	12.7185	40.585	0.02	2.84
2005	10	20	15	58	17	12.62517	40.4755	2.26	2.28
2005	10	20	4	2	6	12.486	40.55017	8.01	2.76
2005	10	20	16	34	9	12.6135	40.54433	4.78	1.98
2005	10	20	16	34	10	12.6205	40.5195	3.19	1.84
2005	10	20	16	38	26	12.47	40.56433	7.32	3.65
2005	10	20	16	58	47	12.557	40.51983	5.21	2.19
2005	10	20	17	12	43	12.44417	40.58484	2.8	2.18
2005	10	20	17	15	54	12.6	40.49017	3.48	2.08
2005	10	20	17	40	51	12.5645	40.4725	4.33	2.57
2005	10	20	17	51	36	12.44383	40.57983	8.24	2.4
2005	10	20	18	2	8	12.64583	40.54667	3.5	1.94
2005	10	20	18	14	42	12.42233	40.56933	4.77	2
2005	10	20	18	24	49	12.574	40.4965	0.05	2.48
2005	10	20	18	39	53	12.517	40.53033	5.57	1.93
2005	10	20	19	9	16	12.578	40.44233	4.03	1.78
2005	10	20	19	13	56	12.4235	40.59267	0.54	2.41
2005	10	20	19	34	22	12.57983	40.518	4.89	1.91
2005	10	20	19	38	0	12.47267	40.6405	2.92	2.27
2005	10	20	19	43	5	12.31967	40.631	2.68	2.78
2005	10	20	19	49	23	12.31683	40.63066	2.16	3.28
2005	10	20	19	49	45	12.33067	40.6235	7.57	3.27
2005	10	20	19	53	9	12.40883	40.589	2.68	2.71
2005	10	20	20	8	1	12.26083	40.65217	8.54	2.14
2005	10	20	20	30	21	12.4275	40.57617	8.04	2.1
2005	10	20	20	43	33	12.6045	40.504	1.16	2.42
2005	10	20	21	24	56	12.438	40.611	3.13	1.9
2005	10	20	21	45	50	12.61083	40.46567	3.98	2.13
2005	10	20	22	0	14	12.4405	40.58583	2.89	2.2
2005	10	20	22	3	30	12.57267	40.5255	1.91	2.59
2005	10	20	22	13	10	12.592	40.48433	1.79	2.7
2005	10	20	10	26	45	12.57667	40.5125	7.05	1.71
2005	10	20	22	29	48	12.48233	40.553	6.45	2.23
2005	10	20	22	34	45	12.3105	40.62667	5.79	2.06
2005	10	20	22	44	44	12.36683	40.59917	8.09	2.45
2005	10	20	23	0	43	12.59517	40.50867	0.11	2.91
2005	10	20	23	4	34	12.6105	40.4845	10.08	1.77
2005	10	20	23	5	31	12.57217	40.52717	5.6	1.99
2005	10	20	23	13	21	12.52117	40.53367	0.15	2.43
2005	10	20	23	36	21	12.594	40.50967	0.03	2.11
2005	10	20	23	39	49	12.616	40.52517	5.8	1.53
2005	10	20	23	44	17	12.38033	40.60966	2.5	2.43
2005	10	20	23	47	26	12.394	40.609	3.01	1.91
2005	10	20	23	54	5	12.71517	40.54984	10.39	1.97
2005	10	21	1	40	65	12.63283	40.53833	2.1	1.93
2005	10	21	2	49	28	12.53267	40.544	6.69	2.2
2005	10	21	4	27	84	12.6235	40.48217	2.02	2.72
2005	10	21	11	18	92	12.40033	40.59383	8.34	2.15
2005	10	21	14	37	66	12.65267	40.53417	3.72	1.76
2005	10	21	43	5	62	12.25433	40.65717	3.14	1.75
2005	10	21	48	11	33	12.35683	40.65567	0.3	1.85
2005	10	21	1	14	53	12.63533	40.55183	1.82	1.67
2005	10	21	1	30	10	12.46217	40.56667	3.79	2.93
2005	10	21	1	34	17	13.39983	40.9035	0.26	2.17
2005	10	21	1	38	16	12.61683	40.51317	2.17	1.87
2005	10	21	1	57	56	12.59017	40.51433	4.98	1.84
2005	10	21	2	2	50	12.56983	40.526	3.51	2.52
2005	10	21	2	6	26	12.607	40.43917	3.08	2.17
2005	10	21	2	13	50	12.55017	40.4965	3.94	2.41
2005	10	21	2	33	55	12.542	40.57033	5.61	2.05
2005	10	21	2	47	26	12.365	40.60867	2.56	2.4
2005	10	21	2	53	17	12.59033	40.45517	4.23	2.58
2005	10	21	3	4	15	12.44483	40.5855	2.79	2.52
2005	10	21	3	52	14	12.542	40.52717	7.12	2.13
2005	10	21	3	53	0	12.36317	40.60966	2.03	2.46
2005	10	21	4	0	41	12.541	40.53383	8.92	2.41
2005	10	21	4	17	54	13.39483	40.93583	0.04	3.23
2005	10	21	4	26	48	12.55033	40.50683	7.45	2.26
2005	10	21	4	46	10	12.38717	40.597	3.03	2.78
2005	10	21	4	49	53	12.58333	40.51833	7.02	2.03
2005	10	21	4	52	32	12.39467	40.59817	3.48	2.68
2005	10	21	5	9	37	12.72633	40.31517	7.07	2.46
2005	10	21	6	24	28	12.5595	40.476	7.23	2.06
2005	10	21	7	9	45	12.46083	40.4915	23.4	2.43
2005	10	21	7	14	43	12.598	40.50233	5.69	2.18
2005	10	21	7	30	1	12.57717	40.4875	2.61	2.83
2005	10	21	7	37	47	12.39467	40.6025	7.1	3.09
2005	10	21	8	9	28	12.54683	40.60867	4	2.29
2005	10	21	8	26	27	12.42217	40.6095	2.95	2.95
2005	10	21	8	31	59	12.84467	40.63283	3.11	2.58
2005	10	21	8	48	0	12.61917	40.60933	0.1	2.18
2005	10	21	9	23	37	12.62567	40.479	2.65	3.08
2005	10	21	10	11	15	12.44667	40.5735	5.8	2.69
2005	10	21	10	28	34	12.61117	40.47633	7.74	1.83
2005	10	21	10	55	43	12.6315	40.434	7.41	1.75
2005	10	21	11	7	25	12.5915	40.51717	6	2.46
2005	10	21	11	30	56	12.50483	40.54867	6.75	2.16
2005	10	21	11	49	58	12.73233	40.29016	7.09	2.26
2005	10	21	12	13	59	12.72683	40.34533	7.06	2.47
2005	10	21	12	26	26	12.45133	40.591	3.22	2.64
2005	10	21	12	50	51	12.59467	40.5065	0.03	2.4
2005	10	21	12	59	19	12.4885	40.557	3	2.49
2005	10	21	14	50	7	12.48417	40.54617	9.14	2.4
2005	10	21	14	53	2	12.93567	40.29183	8.87	2.58
2005	10	21	15	27	28	12.69033	40.3905	0.35	2.39
2005	10	21	15	41	47	12.54967	40.49717	3.51	2.93
2005	10	21	15	50	49	12.60933	40.5105	4.84	2.17
2005	10	21	16	6	26	12.60767	40.46167	2.23	3.1
2005	10	21	16	10	54	12.57867	40.46717	0.03	2.65
2005	10	21	16	22	13	12.638	40.547	4.41	1.95
2005	10	21	16	43	37	12.575	40.52617	3.13	2.89
2005	10	21	16	55	6	12.5875	40.52517	3.3	2.94
2005	10	21	17	13	50	12.38267	40.60467	7.31	2.71
2005	10	21	17	23	47	12.3015	40.635	7.24	2.26
2005	10	21	17	29	30	12.58883	40.45683	0	3.12
2005	10	21	17	54	26	12.62533	40.53117	0.9	2.17
2005	10	21	18	5	25	12.3545	40.59933	9.01	2.14
2005	10	21	18	15	29	12.5485	40.4775	3.09	1.8
2005	10	21	18	47	41	12.57617	40.547	2.99	2.08
2005	10	21	18	58	24	12.47867	40.52783	4.57	2.05
2005	10	21	19	17	18	12.63917	40.5515	2.1	1.95
2005	10	21	19	19	15	12.39417	40.60183	2.72	2.37
2005	10	21	19	23	29	12.4695	40.5715	3.42	2.36
2005	10	21	19	26	10	12.45067	40.584	3.03	2
2005	10	21	19	36	53	12.58033	40.47483	0.02	2.32
2005	10	21	20	19	42	12.58133	40.5125	5.89	2
2005	10	21	20	34	50	12.56367	40.52533	3.14	2.25
2005	10	21	21	3	40	12.76033	40.44584	22.19	2.34
2005	10	21	21	23	35	12.60383	40.50367	2.73	2.59
2005	10	21	21	58	13	12.56817	40.53633	0.35	2.47
2005	10	21	22	20	4	12.56917	40.52367	0.04	1.89
2005	10	21	22	25	27	12.59283	40.48083	0.03	2.28
2005	10	21	22	45	3	12.4845	40.53817	0.47	2.15
2005	10	21	22	48	24	12.56467	40.5385	0.03	2.16
2005	10	21	23	18	44	11.33517	41.1115	7.3	2.91
2005	10	21	23	32	58	12.61233	40.47683	1.49	2.89
2005	10	21	23	44	21	12.52717	40.536	3.45	2.35
2005	10	22	4	21	20	12.57567	40.4875	1.3	2.37
2005	10	22	6	33	64	12.3885	40.59233	3.84	2.4
2005	10	22	31	29	56	12.4585	40.55967	5.64	2.12
2005	10	22	34	36	70	12.37083	40.59867	2.05	2.66
2005	10	22	47	5	1	12.539	40.54267	1.71	1.84
2005	10	22	59	52	98	12.50683	40.54117	5.08	2.21
2005	10	22	1	2	47	12.5405	40.5185	0.02	2.09
2005	10	22	1	29	3	12.44867	40.56067	0.02	2.4
2005	10	22	2	8	45	12.87667	40.40133	0.03	2.45
2005	10	22	2	32	1	12.58283	40.51933	2.7	2.96
2005	10	22	3	16	55	12.46383	40.55684	2.04	2.08
2005	10	22	3	52	8	12.38683	40.60483	0.92	2.32
2005	10	22	4	27	23	12.427	40.59217	3.05	2.99
2005	10	22	4	34	15	12.3085	40.65833	0.04	2.67
2005	10	22	6	36	21	12.556	40.54167	2.65	2.71
2005	10	22	6	40	54	12.87017	40.31816	1.19	2.67
2005	10	22	6	53	54	12.39233	40.6065	8.02	3.25
2005	10	22	7	5	29	12.47567	40.5585	7.45	2.68
2005	10	22	7	54	46	12.463	40.56983	3.43	3.12
2005	10	22	9	52	49	12.61933	40.4695	1.31	3
2005	10	22	10	0	16	12.44833	40.57817	0.78	2.33
2005	10	22	10	58	27	12.48733	40.5575	7.78	2.9
2005	10	22	11	13	20	12.5675	40.48433	6.66	2.47
2005	10	22	12	4	32	12.52767	40.53333	3.13	2.55
2005	10	22	12	42	49	12.47233	40.55767	6.75	2.27
2005	10	22	13	29	34	12.54467	40.55117	2.82	2.7
2005	10	22	14	14	2	12.33933	40.63766	9.34	2.99
2005	10	22	15	6	30	12.46917	40.56883	8.45	2.33
2005	10	22	15	49	11	12.57033	40.45533	3.13	2.77
2005	10	22	16	42	16	12.50733	40.55083	7.03	2
2005	10	22	17	16	56	12.60467	40.473	0.03	3.24
2005	10	22	17	51	20	12.5585	40.47933	3.15	2.27
2005	10	22	17	55	6	12.57583	40.46217	0.03	2.48
2005	10	22	17	59	24	12.47667	40.561	7.58	2.53
2005	10	22	18	7	10	12.389	40.59633	6.77	2.47
2005	10	22	19	6	32	12.5825	40.53183	0.13	1.97
2005	10	22	19	28	32	12.45733	40.5855	8.03	2.02
2005	10	22	19	32	25	12.63917	40.54167	2.67	2.02
2005	10	22	19	36	32	12.62817	40.53133	2.79	1.92
2005	10	22	19	52	34	12.5625	40.522	5.99	2.29
2005	10	22	19	55	29	12.59183	40.51917	3.06	2.91
2005	10	22	22	56	49	12.372	40.61017	3.12	3.45
2005	10	22	23	10	8	12.4275	40.56567	3.01	2.2
2005	10	23	43	37	85	12.5945	40.51367	0.37	3.13
2005	10	23	1	14	8	12.575	40.51817	5.63	2.38
2005	10	23	1	49	6	12.56933	40.5215	5.97	2.33
2005	10	23	2	26	3	12.534	40.50183	0.52	2.13
2005	10	23	2	42	37	12.5855	40.50117	2.52	2.54
2005	10	23	4	45	58	12.61083	40.47967	1.28	2.99
2005	10	23	4	54	7	12.58917	40.51783	3.47	3.76
2005	10	23	8	39	57	12.586	40.45433	0.02	3.12
2005	10	23	9	2	36	12.46367	40.56617	9.56	2.69
2005	10	23	9	9	49	12.49083	40.55567	5.19	2.43
2005	10	23	9	28	15	12.5865	40.51383	0.29	2.88
2005	10	23	9	55	10	12.58667	40.516	1.65	3.31
2005	10	23	10	54	46	12.58583	40.48817	2.79	3.16
2005	10	23	11	13	42	12.46167	40.57217	2.82	2.99
2005	10	23	11	57	1	12.388	40.61083	3.97	2.63
2005	10	23	12	18	5	12.37533	40.61367	7.08	3.3
2005	10	23	13	20	7	12.50417	40.75683	7.02	3.23
2005	10	23	14	6	55	12.35267	40.61767	2.96	3.26
2005	10	23	14	16	32	12.34467	40.62483	3.04	2.96
2005	10	23	14	29	46	12.3605	40.61783	3	2.91
2005	10	23	15	14	57	12.46	40.572	3.1	2.82
2005	10	23	15	31	22	12.46433	40.56967	2.87	2.65
2005	10	23	15	41	46	12.61	40.48567	1.61	3.07
2005	10	23	16	18	2	12.577	40.48483	0.03	2.43
2005	10	23	16	28	14	13.417	40.848	5.4	3.2
2005	10	23	18	5	38	12.32067	40.62017	2.25	2.33
2005	10	23	18	24	23	12.58517	40.47017	2.22	2.27
2005	10	23	18	36	7	13.0275	41.0215	6.6	2.61
2005	10	23	19	25	42	12.47367	40.573	2.83	2.64
2005	10	23	19	29	7	12.59417	40.51483	0.96	3.1
2005	10	23	19	42	13	12.4605	40.56533	1.85	2.39
2005	10	23	20	21	36	12.59117	40.48833	0.02	2.32
2005	10	23	20	30	10	12.43783	40.5845	3.08	2.84
2005	10	23	20	41	20	12.50517	40.6485	2.82	2.52
2005	10	23	21	6	32	12.57	40.4875	3.39	2.39
2005	10	23	21	34	58	12.54133	40.52467	12	1.72
2005	10	23	22	9	51	12.58633	40.46383	0.04	2.16
2005	10	23	23	13	51	12.51983	40.543	3.28	2.77
2005	10	23	23	34	49	12.51267	40.53017	0.09	2.46
2005	10	23	23	48	46	12.5155	40.65517	2.8	2.35
2005	10	23	23	52	32	12.47383	40.55783	6.31	1.78
2005	10	24	15	17	71	12.509	40.51617	0.83	1.9
2005	10	24	17	45	24	12.556	40.50683	0.17	1.9
2005	10	24	23	33	83	12.5545	40.49166	5.32	2.84
2005	10	24	1	14	32	12.402	40.59633	2.84	2.71
2005	10	24	1	46	52	12.33033	40.64783	5.5	2.45
2005	10	24	1	52	51	12.468	40.674	2.85	2.38
2005	10	24	2	24	37	12.6145	40.51883	1.05	2.32
2005	10	24	3	14	14	12.59683	40.45717	0.04	3.42
2005	10	24	4	6	54	12.54967	40.5015	4.78	2.98
2005	10	24	5	58	45	12.57233	40.47533	6.91	2.54
2005	10	24	7	0	3	13.2025	40.31483	8.68	3.19
2005	10	24	9	17	6	13.06033	40.9315	0.66	3.6
2005	10	24	9	24	34	13.058	40.92383	0.02	2.96
2005	10	24	9	31	9	12.5835	40.46783	3.01	2.62
2005	10	24	9	33	47	13.04133	40.935	3.01	2.71
2005	10	24	9	36	28	12.46067	40.585	2.66	2.79
2005	10	24	10	16	35	13.05133	40.92233	2.92	3.31
2005	10	24	10	24	11	13.05233	40.94883	2.98	2.31
2005	10	24	11	7	4	13.09633	40.97617	7.71	2.67
2005	10	24	11	10	32	12.5975	40.46517	2.26	2.32
2005	10	24	11	49	56	12.46217	40.56617	7.01	2.49
2005	10	24	12	28	49	12.47833	40.55567	6.53	2.67
2005	10	24	13	58	15	12.4555	40.56267	2.51	2.72
2005	10	24	16	58	18	12.5875	40.48367	0.02	2.47
2005	10	24	17	45	53	12.38917	40.5955	8.73	2.54
2005	10	24	17	51	25	12.37867	40.60333	3.1	2.66
2005	10	24	18	17	53	12.38517	40.59683	6.63	2.66
2005	10	24	18	36	36	12.575	40.52483	3.03	2.31
2005	10	24	20	39	15	12.47367	40.57217	0.04	2.38
2005	10	24	20	43	41	12.49767	40.5585	2.79	2.32
2005	10	24	21	4	48	12.494	40.55	0.1	1.95
2005	10	24	21	21	26	12.5015	40.5405	2	2.24
2005	10	24	21	28	0	12.45533	40.56417	2.86	2.09
2005	10	24	21	43	15	12.61917	40.53283	1.81	2.24
2005	10	24	22	24	34	12.30883	40.61267	3.38	2.67
2005	10	24	22	29	59	12.20733	40.67517	0.02	2.66
2005	10	24	23	0	15	12.28333	40.64833	8.34	2.42
2005	10	24	23	2	9	12.47517	40.55583	6.05	2.05
2005	10	24	23	48	20	12.59433	40.4865	0.03	3.83
2005	10	24	23	55	12	12.55	40.5535	1.37	2.54
2005	10	24	23	57	10	12.592	40.479	0.03	2.32
2005	10	24	23	59	23	12.43483	40.5835	2.92	2.54
2005	10	25	13	35	25	12.43367	40.58167	3.18	2.04
2005	10	25	17	25	20	12.416	40.58133	3.39	2.3
2005	10	25	20	36	61	12.58767	40.50017	0.05	2.25
2005	10	25	42	42	92	12.3125	40.62833	5.76	2.54
2005	10	25	55	15	74	12.4655	40.5785	2.8	2.47
2005	10	25	56	45	35	12.4645	40.579	1.84	2.74
2005	10	25	1	4	16	12.63417	40.53167	2.23	1.99
2005	10	25	2	36	30	12.88133	40.25067	1.59	2.77
2005	10	25	2	39	55	12.89017	40.248	1.7	3.19
2005	10	25	2	55	10	12.56317	40.48483	5.05	2.44
2005	10	25	7	17	13	12.54133	40.52917	4.41	3.06
2005	10	25	8	22	36	12.58233	40.51117	0.03	2.55
2005	10	25	9	37	47	12.588	40.5075	6.51	2.54
2005	10	25	9	38	44	12.5915	40.50683	0.4	2.93
2005	10	25	9	49	56	12.55867	40.46783	3.24	2.15
2005	10	25	10	1	46	12.88567	40.2755	0.36	2.88
2005	10	25	11	14	50	12.49383	40.538	5.79	2.39
2005	10	25	11	19	55	12.47667	40.559	8.01	2.36
2005	10	25	12	24	45	12.90067	40.27917	1.42	2.77
2005	10	25	12	37	21	12.604	40.533	2.27	3.33
2005	10	25	12	49	37	12.58617	40.46633	0.03	2.93
2005	10	25	12	52	24	12.73117	40.54083	2.81	2.72
2005	10	25	13	7	6	12.30033	40.64283	0.15	2.83
2005	10	25	13	19	27	12.578	40.60083	0.02	2.89
2005	10	25	15	8	8	12.56133	40.50667	0.84	2.74
2005	10	25	16	7	2	12.57233	40.53083	3.12	2.62
2005	10	25	16	29	48	12.569	40.52934	2.88	3.08
2005	10	25	17	33	19	12.5945	40.4735	2.12	2.67
2005	10	25	18	15	24	12.59	40.49133	0.02	2.47
2005	10	25	18	28	8	12.644	40.55283	2.88	2.29
2005	10	25	18	43	9	12.38833	40.59617	2.14	1.41
2005	10	25	19	24	28	12.59517	40.53267	0.02	2.68
2005	10	25	19	35	43	12.5845	40.474	0.03	2.9
2005	10	25	19	59	1	12.47867	40.57017	3.7	2.42
2005	10	25	20	19	51	12.53433	40.538	4.21	2.77
2005	10	25	20	25	1	12.39167	40.59867	8.96	1.71
2005	10	25	21	0	42	12.57133	40.482	6.34	2.45
2005	10	25	21	35	27	12.39483	40.59583	2.95	2.84
2005	10	25	21	39	47	12.46617	40.56317	5.42	2.35
2005	10	25	21	49	9	12.53433	40.54233	3.21	2.21
2005	10	25	23	8	20	12.3205	40.62433	4.59	2.53
2005	10	25	23	13	20	12.595	40.45783	2.8	2.81
2005	10	25	23	26	6	12.31033	40.62267	7	2.78
2005	10	25	23	39	27	11.908	42.21917	7.08	4.38
2005	10	26	1	3	41	12.45267	40.5715	7.07	2.37
2005	10	26	1	29	45	12.3785	40.61	2.75	2.36
2005	10	26	2	9	24	12.56333	40.51067	0.03	2.44
2005	10	26	2	36	51	12.50217	40.56116	2.67	2.38
2005	10	26	2	57	30	12.59433	40.4725	0.02	2.85
2005	10	26	3	31	41	12.8785	40.26633	0.05	3
2005	10	26	5	32	25	12.35967	40.6435	0.02	3.15
2005	10	26	6	4	47	12.38017	40.5945	2.75	3.13
2005	10	26	8	52	11	12.55533	40.48817	2.72	2.34
2005	10	26	9	25	14	12.51217	40.57583	6.43	2.8
2005	10	26	11	28	3	12.42367	40.60133	2.73	2.75
2005	10	26	12	31	0	12.55483	40.58833	2.7	3.12
2005	10	26	13	39	21	12.54983	40.53183	6.44	2.8
2005	10	26	14	44	33	12.5815	40.47766	0.02	2.98
2005	10	26	15	5	0	12.60233	40.51133	1.32	2.79
2005	10	26	16	11	14	12.39433	40.61733	1.62	2.7
2005	10	26	16	52	4	12.56783	40.5395	1.11	2.87
2005	10	26	17	5	51	12.37583	40.62033	0.09	2.55
2005	10	26	17	52	34	12.46317	40.59217	2.81	2.5
2005	10	26	19	33	30	12.53433	40.5455	5.62	2.73
2005	10	26	20	16	6	12.3985	40.59834	2.69	2.46
2005	10	26	20	19	1	12.414	40.58883	5.59	2.31
2005	10	26	20	45	14	12.30667	40.625	0.35	1.64
2005	10	26	20	53	59	12.3915	40.5955	5.01	2.73
2005	10	26	21	18	21	12.4355	40.58717	2.94	2.56
2005	10	26	22	20	49	11.97517	40.44483	7.33	3.45
2005	10	26	22	36	4	12.56917	40.48117	0.03	2.78
2005	10	26	23	3	37	12.59617	40.509	0.6	2.38
2005	10	26	23	19	59	12.53883	40.53017	5.84	1.74
2005	10	26	23	41	36	12.49917	40.6185	0.7	2.65
2005	10	26	23	45	24	12.3155	40.60667	7	2.12
2005	10	27	21	15	68	12.47983	40.55433	8.12	2.23
2005	10	27	1	1	27	12.4795	40.5575	8.19	2.5
2005	10	27	4	8	59	12.65433	40.5215	5.52	2.45
2005	10	27	4	53	35	12.593	40.44867	0.03	3.27
2005	10	27	4	56	38	12.5715	40.47367	7.02	2.96
2005	10	27	6	44	0	12.59683	40.4815	2.6	2.82
2005	10	27	8	39	0	12.69817	40.23483	9.34	2.93
2005	10	27	8	44	50	12.53067	40.52267	3.62	2.98
2005	10	27	9	11	25	12.52667	40.53983	3.15	2.53
2005	10	27	9	59	8	12.4775	40.557	7.73	2.53
2005	10	27	10	44	13	11.32117	40.94767	6.63	3.18
2005	10	27	11	10	19	12.53817	40.53584	6.4	2.66
2005	10	27	13	35	6	12.59133	40.4755	0.78	2.95
2005	10	27	13	38	41	12.55717	40.51867	0.02	3.59
2005	10	27	14	39	3	12.61767	40.472	0.09	3.46
2005	10	27	16	21	49	12.37283	40.6065	1.72	3.49
2005	10	27	17	14	26	12.61533	40.50417	1.72	3.04
2005	10	27	18	49	9	12.53667	40.5505	0.71	2.61
2005	10	27	19	18	29	12.5305	40.529	6.26	2.36
2005	10	27	20	0	11	12.38217	40.61633	2.28	2.35
2005	10	27	20	6	50	12.3845	40.60867	6.69	3.01
2005	10	27	20	45	33	12.57283	40.5375	3.48	2.54
2005	10	27	21	36	47	12.6365	40.53817	2.33	1.6
2005	10	27	22	14	6	12.33483	40.63783	6.18	2.3
2005	10	27	22	32	23	12.61333	40.53733	4.27	1.9
2005	10	27	23	27	28	12.6215	40.55383	1.71	2.12
2005	10	27	23	38	21	12.59067	40.49783	0.02	2.43
2005	10	27	23	44	33	12.58467	40.45733	3.02	2.28
2005	10	28	56	38	61	12.5925	40.4905	0.01	3.66
2005	10	28	1	32	7	12.61417	40.4935	2.33	3.35
2005	10	28	2	21	30	12.44417	40.57683	6.99	2.22
2005	10	28	3	36	20	12.57767	40.50683	0.03	3.04
2005	10	28	7	13	18	12.577	40.482	0.04	2.91
2005	10	28	9	35	2	12.5895	40.46633	0.02	3.54
2005	10	28	12	3	23	12.32533	40.618	5.91	2.81
2005	10	28	12	40	23	12.4405	40.58133	4.1	2.93
2005	10	28	13	5	32	12.38617	40.6145	8.53	2.63
2005	10	28	13	18	29	12.57333	40.53467	0.02	3.17
2005	10	28	14	29	3	12.56483	40.48417	3.04	2.62
2005	10	28	4	4	35	12.59733	40.46767	0.06	2.75
2005	10	28	16	10	13	12.5345	40.5395	0.5	2.47
2005	10	28	16	38	29	12.58983	40.52234	3.24	2.83
2005	10	28	16	57	6	12.39733	40.59733	7.05	3.03
2005	10	28	17	29	34	12.51633	40.56	0.03	2.7
2005	10	28	17	54	14	12.58533	40.48683	0.11	2.55
2005	10	28	18	0	9	12.39167	40.596	8.19	2.57
2005	10	28	18	31	47	12.50767	40.55267	0.02	2.49
2005	10	28	19	7	31	12.57717	40.4745	0.04	2.4
2005	10	28	19	57	4	12.56867	40.52383	4.48	2.31
2005	10	28	20	11	26	12.578	40.48	3.06	2.15
2005	10	28	20	53	25	12.6115	40.51067	2.63	2.16
2005	10	28	21	11	48	12.56083	40.50767	2.51	2.51
2005	10	28	21	14	49	12.325	40.62017	1.88	2.22
2005	10	28	21	16	16	12.45883	40.553	6.43	2.26
2005	10	28	21	27	4	12.55883	40.55433	0.02	2.83
2005	10	28	21	46	12	12.41733	40.58484	2.89	2.67
2005	10	28	21	51	18	12.48783	40.54467	7.18	1.96
2005	10	28	22	6	16	12.59567	40.49183	0.03	3.22
2005	10	28	22	52	53	12.41883	40.58583	2.64	3.58
2005	10	28	23	6	34	12.4145	40.58967	2.25	2.82
2005	10	28	23	8	16	12.60917	40.476	0.03	2.77
2005	10	28	23	16	41	12.37567	40.6025	4.5	2.64
2005	10	28	23	26	43	12.426	40.58383	2.74	2.71
2005	10	29	20	15	34	12.60333	40.48483	3	2.1
2005	10	29	22	31	60	12.62467	40.52467	3.35	1.88
2005	10	29	24	28	57	12.38067	40.57933	2.52	1.84
2005	10	29	39	53	50	12.61	40.49583	6.91	2.03
2005	10	29	54	45	68	12.606	40.53083	0.02	2.15
2005	10	29	56	31	39	12.40383	40.59967	8.01	2.46
2005	10	29	57	3	92	12.4195	40.60433	0.5	2.69
2005	10	29	1	6	53	12.59167	40.51017	0.05	3.13
2005	10	29	1	23	51	12.5855	40.46167	0.04	3.02
2005	10	29	1	25	8	12.70217	40.386	5.26	2.78
2005	10	29	4	39	17	12.7435	40.623	2.43	2.68
2005	10	29	6	43	0	12.5855	40.47667	0.02	2.71
2005	10	29	6	46	52	12.59433	40.4685	0.02	3.26
2005	10	29	8	8	49	12.55467	40.49717	4.51	2.85
2005	10	29	9	12	45	12.56717	40.4895	4.66	2.52
2005	10	29	10	11	22	12.55717	40.5155	0.02	3.14
2005	10	29	10	45	50	12.57867	40.4895	0.03	3.31
2005	10	29	11	54	25	12.365	40.63533	4.63	3.07
2005	10	29	11	56	25	12.31033	40.63167	8.95	3.12
2005	10	29	12	9	28	12.68167	40.3545	0.02	2.46
2005	10	29	12	31	17	12.59767	40.42933	3.7	2
2005	10	29	13	34	13	12.4795	40.56483	2.95	2.44
2005	10	29	14	35	20	12.48567	40.56517	7.04	2.39
2005	10	29	15	38	36	12.64583	40.20433	8.22	2.38
2005	10	29	16	42	35	12.31833	40.6405	0.04	2.56
2005	10	29	17	5	23	12.60933	40.49183	1.78	3.02
2005	10	29	17	26	17	12.58867	40.50317	0.03	2.28
2005	10	29	18	7	53	12.61117	40.51534	1.07	2.09
2005	10	29	18	15	25	12.598	40.4795	0.03	1.97
2005	10	29	18	18	52	12.451	40.5895	0.75	2.48
2005	10	29	18	41	46	12.5295	40.55167	0.05	2.29
2005	10	29	19	19	28	12.53883	40.53167	7.08	2.39
2005	10	29	19	46	5	12.46283	40.5615	3.64	2.28
2005	10	29	20	2	6	12.59433	40.49067	0.03	2.2
2005	10	29	20	35	26	12.58217	40.4675	0.04	3.24
2005	10	29	21	51	8	12.96717	40.64517	3.15	3.02
2005	10	29	22	47	33	12.43217	40.586	3.23	2.08
2005	10	29	23	22	37	13.12333	40.96067	6.68	2.51
2005	10	30	1	18	29	12.46833	40.5665	5.19	3.42
2005	10	30	2	4	20	12.62383	40.457	0.04	2.42
2005	10	30	4	6	20	12.40267	40.59133	8.15	2.98
2005	10	30	9	54	25	12.31783	40.62267	6.22	2.76
2005	10	30	10	27	29	12.4695	40.559	4.78	2.56
2005	10	30	12	26	21	12.54017	40.53167	0.02	2.25
2005	10	30	13	0	2	12.57733	40.50333	2.9	2.96
2005	10	30	13	27	37	12.59283	40.47633	0.03	2.58
2005	10	30	13	32	3	12.5835	40.48517	0.02	2.85
2005	10	30	14	3	42	12.59717	40.48217	0.02	3.72
2005	10	30	16	12	2	13.3815	40.91516	0.04	3.01
2005	10	30	16	12	56	13.38933	40.92183	0.02	3.02
2005	10	30	16	29	48	12.59983	40.46133	0.02	3.6
2005	10	30	16	39	51	12.57917	40.5695	3.03	2.62
2005	10	30	17	3	30	12.58933	40.51333	0.03	2.68
2005	10	30	17	33	17	12.369	40.60433	8.25	2.37
2005	10	30	17	56	43	12.57583	40.51783	0.02	2.34
2005	10	30	17	57	25	12.5625	40.52617	0.05	2.36
2005	10	30	18	28	17	12.5955	40.4725	2.78	2.22
2005	10	30	18	39	28	12.59533	40.481	0.04	2.15
2005	10	30	19	4	7	12.5815	40.48017	0.02	2.52
2005	10	30	19	16	31	12.44283	40.58167	3.06	2.55
2005	10	30	19	43	35	12.56967	40.51333	7.66	2.07
2005	10	30	19	54	11	12.54683	40.48533	4.24	2.07
2005	10	30	20	7	16	12.4925	40.564	3.08	2.51
2005	10	30	20	12	25	12.4635	40.57433	2.78	2.16
2005	10	30	20	19	5	12.64517	40.56067	0.98	2.27
2005	10	30	20	44	1	12.553	40.54683	3.18	2.59
2005	10	30	21	6	51	12.59517	40.47467	0.03	3.27
2005	10	30	21	27	8	12.58583	40.51367	0.49	2.7
2005	10	30	21	30	9	12.532	40.53683	6.47	2.23
2005	10	30	21	40	21	12.44133	40.58067	3.96	2.81
2005	10	30	21	46	43	12.562	40.5445	2.82	2.48
2005	10	30	21	50	35	12.6105	40.44933	0.04	2.22
2005	10	30	22	1	29	12.60683	40.459	1.54	2.39
2005	10	30	22	11	0	12.48017	40.55067	6.97	2.38
2005	10	30	23	20	18	12.6505	40.54883	2.07	2.02
2005	10	30	11	35	9	12.5305	40.4955	0.02	2.42
2005	10	30	23	38	10	12.56767	40.54333	2.79	2.41
2005	10	30	23	53	47	12.55667	40.48983	4.71	2.47
2005	10	31	20	44	34	12.2935	40.6335	1.5	2.1
2005	10	31	23	11	23	12.71133	40.53483	2.44	2.63
2005	10	31	1	18	6	12.55867	40.47133	4.25	2.4
2005	10	31	1	24	27	12.71133	40.21233	8.63	2.93
2005	10	31	2	1	4	12.59617	40.488	0.78	2.82
2005	10	31	2	15	39	12.4315	40.61083	2.91	2.13
2005	10	31	2	43	38	12.453	40.59184	6.64	2.2
2005	10	31	3	22	29	12.62683	40.531	5.08	1.97
2005	10	31	4	13	33	12.5825	40.47567	0.02	3.06
2005	10	31	4	47	0	12.55667	40.48617	6.29	2.57
2005	10	31	6	52	32	12.479	40.54883	7.03	2.55
2005	10	31	7	19	50	12.56217	40.48717	5.05	2.51
2005	10	31	9	35	43	11.40817	40.983	10.68	3.22
2005	10	31	10	9	29	12.551	40.52934	0.03	2.88
2005	10	31	10	44	27	12.44033	40.58983	2.85	2.76
2005	10	31	10	52	36	12.30267	40.63817	1.81	3.15
2005	10	31	14	49	16	12.59467	40.51433	0.02	2.93
2005	10	31	15	42	16	12.3125	40.63766	7.24	2.76
2005	10	31	16	18	16	12.603	40.46483	0.08	2.56
2005	10	31	16	40	8	12.57567	40.50566	2.73	2.27
2005	10	31	16	58	13	12.58467	40.465	0.03	2.19
2005	10	31	17	10	0	12.43583	40.5875	2.87	2.92
2005	10	31	18	24	57	13.4695	39.942	7.13	3.42
2005	10	31	18	30	57	12.44217	40.58133	3.01	2.34
2005	10	31	18	38	37	12.44567	40.58317	2.08	2.86
2005	10	31	18	52	1	12.596	40.527	0.89	2.81
2005	10	31	19	0	57	12.56	40.4765	5.71	2.28
2005	10	31	20	21	11	12.426	40.5905	2.68	2.62
2005	10	31	21	8	25	12.50683	40.54483	0.18	2.38
2005	10	31	21	30	7	12.60667	40.4865	7.25	2.12
2005	10	31	21	37	58	12.63233	40.55183	0.74	2.21
2005	10	31	22	11	16	12.4665	40.56116	5.1	2.23
2005	10	31	22	23	36	11.25533	41.08883	9.01	3.34
2005	10	31	22	50	49	12.57417	40.49367	0.09	2.31
2005	10	31	23	19	1	12.58717	40.49767	3.24	3.02
2005	10	31	23	25	16	12.62717	40.45783	6.3	2.48
2005	10	31	11	39	23	12.476	40.57367	8.8	1.88
2005	10	31	23	49	53	12.58567	40.5125	3.49	2.54
2005	11	1	14	16	64	12.58367	40.4755	0.02	2.1
2005	11	1	3	25	3	12.595	40.46517	0.09	2.82
2005	11	1	3	58	59	12.3785	40.58833	1.88	2.66
2005	11	1	4	19	4	12.47917	40.55383	8	2.78
2005	11	1	4	43	42	12.36417	40.59733	7.01	2.54
2005	11	1	4	58	11	12.6515	40.452	0.58	3.64
2005	11	1	11	13	59	12.56817	40.525	7.26	2.27
2005	11	1	11	22	56	12.40283	40.6075	8.7	3.47
2005	11	1	13	18	10	12.60067	40.502	6.96	2.78
2005	11	1	13	18	49	12.56983	40.48667	2.69	2.86
2005	11	1	13	20	54	12.43983	40.578	5.32	2.85
2005	11	1	13	25	7	12.35483	40.6155	3.97	2.92
2005	11	1	16	2	50	12.55533	40.49267	5.43	3.04
2005	11	1	17	33	52	12.55567	40.493	2.75	2.59
2005	11	1	18	35	34	12.5665	40.52467	3.07	2.26
2005	11	1	18	56	34	12.58967	40.48466	2.81	2.21
2005	11	1	19	12	55	12.58167	40.50967	0.05	2.29
2005	11	1	20	8	3	12.5975	40.50467	2.76	2.27
2005	11	1	20	16	0	12.5795	40.4825	3.07	2.41
2005	11	1	20	44	30	12.48567	40.71533	2.64	2.24
2005	11	1	21	53	40	12.47183	40.774	7	2.44
2005	11	1	22	31	21	12.62933	40.5405	2.01	2.72
2005	11	1	22	50	7	12.6245	40.528	2.66	1.98
2005	11	1	23	13	1	12.5565	40.48117	6.03	2.09
2005	11	1	23	52	31	12.558	40.522	9.65	1.65
2005	11	2	3	19	54	12.60517	40.51483	0.03	2.75
2005	11	2	4	41	37	12.403	40.59283	8.06	2.97
2005	11	2	7	49	43	12.6055	40.47333	2.79	2.5
2005	11	2	8	13	10	12.58333	40.4885	2.76	2.84
2005	11	2	9	17	49	12.58117	40.5175	5.74	2.51
2005	11	2	10	11	22	12.51583	40.53833	0.09	2.68
2005	11	2	11	7	37	12.45717	40.559	0.12	2.31
2005	11	2	11	45	5	12.5745	40.48117	7	2.56
2005	11	2	12	13	22	12.57833	40.51133	5.78	2.27
2005	11	2	12	41	21	12.613	40.4565	2.29	2.92
2005	11	2	12	54	19	12.72667	40.39133	5.51	2.98
2005	11	2	13	11	36	12.599	40.469	2.81	3.11
2005	11	2	18	20	55	12.36917	40.59467	8.72	2.48
2005	11	2	19	11	54	12.541	40.54817	3.34	2.15
2005	11	2	19	49	4	12.32083	40.63317	2.8	2.8
2005	11	2	19	56	38	12.318	40.63167	2.81	3.06
2005	11	2	19	59	54	12.32533	40.63066	2.73	3.11
2005	11	2	20	10	10	12.56833	40.47033	6.93	2.33
2005	11	2	20	50	24	11.90867	41.01767	6.66	2.44
2005	11	2	21	39	3	12.58983	40.51117	0.03	2.64
2005	11	2	22	1	12	12.5875	40.47817	0.12	2.19
2005	11	2	22	5	15	12.503	40.55717	3.23	2.47
2005	11	2	22	38	23	12.44667	40.566	5.09	2.06
2005	11	2	23	27	36	12.61533	40.459	5.13	2.75
2005	11	2	23	29	26	12.579	40.49467	0.54	2.62
2005	11	2	23	44	16	12.45083	40.567	7.36	1.95
2005	11	3	31	30	81	12.56167	40.478	6.94	1.77
2005	11	3	1	10	49	12.54033	40.496	5.16	2.15
2005	11	3	1	50	12	12.30183	40.63583	7.01	2.37
2005	11	3	1	51	56	12.54483	40.55033	2.42	2.29
2005	11	3	2	21	18	12.55933	40.55517	3.34	2.26
2005	11	3	3	21	36	12.59217	40.47333	0.03	2.74
2005	11	3	3	25	2	12.57067	40.46733	6	2.46
2005	11	3	3	33	48	12.584	40.4765	0.03	2.59
2005	11	3	4	47	13	12.636	40.515	7.19	1.47
2005	11	3	5	12	13	12.60667	40.49233	2.11	3.16
2005	11	3	7	11	37	12.47367	40.55917	7.47	2.29
2005	11	3	7	14	14	12.4835	40.563	3.15	2.5
2005	11	3	10	28	14	12.72467	40.3305	6.97	1.95
2005	11	3	11	35	26	12.36617	40.60933	8	2.47
2005	11	3	13	37	38	12.60333	40.50134	6.68	2.53
2005	11	3	14	53	7	12.44733	40.5765	8.17	2.45
2005	11	3	18	29	22	12.58667	40.47833	0.05	2.45
2005	11	3	18	51	36	12.38217	40.60117	1.9	2.38
2005	11	3	19	40	29	12.58467	40.5185	1.98	2.65
2005	11	3	21	3	32	11.36267	40.93167	8.35	3.66
2005	11	3	21	8	31	11.367	40.91483	7.12	2.87
2005	11	3	21	22	29	12.54667	40.4925	2.8	2.78
2005	11	3	21	51	11	12.4725	40.56033	4.75	2.71
2005	11	3	23	25	41	12.56833	40.5195	11.26	3.91
2005	11	3	23	26	40	11.12633	41.00233	6.93	2.5
2005	11	3	23	29	1	12.56567	40.56633	1.61	2.41
2005	11	4	6	15	68	12.59317	40.46783	0	3.43
2005	11	4	35	20	8	11.3225	40.90833	6.2	2.37
2005	11	4	41	39	13	12.28583	40.64067	1.98	1.73
2005	11	4	44	44	7	12.398	40.5705	3.54	1.49
2005	11	4	51	59	19	11.37	40.9255	6.8	2.25
2005	11	4	1	5	8	12.54617	40.49967	2.75	2.17
2005	11	4	1	14	19	12.37017	40.5985	7.98	1.99
2005	11	4	1	15	34	12.543	40.491	4.89	1.94
2005	11	4	1	17	27	12.648	40.55233	2.18	1.9
2005	11	4	1	29	2	12.452	40.56983	2.73	1.76
2005	11	4	1	36	15	12.57367	40.52417	7.59	1.53
2005	11	4	1	40	53	12.53217	40.55817	1.2	2.29
2005	11	4	1	59	31	12.65917	40.47417	19.27	1.25
2005	11	4	2	54	16	12.52233	40.539	8.07	1.97
2005	11	4	3	49	15	12.44983	40.56267	0.02	2.15
2005	11	4	7	46	49	12.6545	40.4335	7.33	2.78
2005	11	4	11	1	11	12.366	40.616	3.02	2.82
2005	11	4	11	4	4	12.37083	40.61633	0.67	2.97
2005	11	4	11	9	49	12.44017	40.58067	0.93	2.18
2005	11	4	11	17	20	12.4715	40.55883	6.85	2.63
2005	11	4	14	22	0	12.60083	40.47483	0.03	3.1
2005	11	4	15	19	50	12.5665	40.48783	6.12	2.46
2005	11	4	15	34	15	12.3525	40.6105	6.62	3.25
2005	11	4	15	54	6	12.45033	40.60633	0.02	1.88
2005	11	4	16	9	4	12.327	40.62417	2.46	2.34
2005	11	4	16	38	25	12.34433	40.6155	6.04	2.68
2005	11	4	17	26	26	12.3615	40.62067	1.34	2.39
2005	11	4	18	9	54	12.40883	40.59383	6.47	2.41
2005	11	4	18	57	9	12.34933	40.604	1.38	2.64
2005	11	4	19	16	10	12.49417	40.54583	3.84	1.78
2005	11	4	19	57	18	12.31583	40.63766	2.01	2.11
2005	11	4	20	27	20	12.45333	40.56067	7.29	2.23
2005	11	4	21	56	33	12.61417	40.52817	0.18	2.01
2005	11	4	21	58	51	12.60867	40.484	1.47	3.09
2005	11	4	22	4	12	12.58833	40.5205	2.25	2.67
2005	11	4	22	15	36	12.5415	40.54383	0.05	2.33
2005	11	4	22	52	40	12.54067	40.5275	2.3	2.75
2005	11	5	3	46	19	12.357	40.617	6.38	1.89
2005	11	5	15	55	92	12.6155	40.5415	2.31	1.93
2005	11	5	40	35	64	12.5155	40.4135	6.9	2.58
2005	11	5	47	38	42	12.43783	40.5755	4.39	2.2
2005	11	5	49	46	23	12.3835	40.59566	6.1	1.86
2005	11	5	54	52	72	12.512	40.645	8.19	2.37
2005	11	5	57	49	1	12.57667	40.52183	9.84	2.47
2005	11	5	1	16	52	12.74367	40.35017	10.15	2.29
2005	11	5	1	24	18	12.3085	40.648	0.03	2.34
2005	11	5	1	35	6	12.57683	40.527	2.54	2.35
2005	11	5	1	47	1	12.39717	40.60966	0.14	1.67
2005	11	5	2	14	0	12.29167	40.63583	5.7	1.92
2005	11	5	2	24	0	12.5625	40.508	0.09	2.58
2005	11	5	2	38	18	12.55433	40.53267	7.14	1.71
2005	11	5	2	38	48	12.57583	40.4935	5.31	2.19
2005	11	5	2	48	58	12.6635	40.48117	16.17	1.09
2005	11	5	3	4	58	12.649	40.5315	3.91	1.97
2005	11	5	3	17	57	12.579	40.47817	0.03	2.88
2005	11	5	5	5	59	12.34733	40.64783	0.72	2.69
2005	11	5	5	9	30	12.50533	40.53733	7.29	1.98
2005	11	5	9	53	40	12.54933	40.5625	6.2	2.73
2005	11	5	10	29	3	12.58983	40.47683	0.03	4.41
2005	11	5	10	31	39	12.63033	40.45533	7.09	2.99
2005	11	5	11	16	50	12.58017	40.52067	3.61	2.85
2005	11	5	12	16	50	12.54517	40.47933	4.5	2.33
2005	11	5	15	18	55	12.5305	40.53083	10.54	2.43
2005	11	5	15	36	6	12.53883	40.485	3.71	2.12
2005	11	5	15	57	27	12.59	40.4765	0.06	2.42
2005	11	5	16	9	52	12.58733	40.471	0.03	2.55
2005	11	5	16	19	0	12.58067	40.458	1.68	2.44
2005	11	5	16	48	20	12.94567	40.23233	17.1	2.25
2005	11	5	18	23	4	12.91317	40.26633	2.89	2.86
2005	11	5	18	39	32	12.8955	40.31167	1.91	2.23
2005	11	5	18	48	24	12.57417	40.48167	17.88	1.67
2005	11	5	18	54	26	12.60617	40.493	4.48	1.97
2005	11	5	19	12	47	12.54083	40.50067	4.16	2.48
2005	11	5	20	8	52	12.658	40.41983	18.29	1.45
2005	11	5	20	41	29	12.60983	40.4695	0.03	2.87
2005	11	5	22	6	42	12.59967	40.42117	0.09	2.01
2005	11	5	22	36	21	12.4655	40.56667	5.55	2.58
2005	11	5	22	40	33	12.58183	40.49866	0.03	2.53
2005	11	5	22	48	21	12.62183	40.49517	0.05	1.88
2005	11	5	23	2	20	12.29517	40.64333	3.01	2.87
2005	11	5	23	28	17	12.40333	40.5895	0.96	2.3
2005	11	6	27	52	47	12.54983	40.50067	4.86	3.05
2005	11	6	44	25	9	12.44733	40.58417	3.19	2.53
2005	11	6	53	1	1	12.25783	40.65033	0.05	2.17
2005	11	6	1	15	49	12.60367	40.53433	0.5	1.91
2005	11	6	2	5	12	12.473	40.56617	5.12	2.65
2005	11	6	2	9	53	12.48567	40.58267	2.91	2.31
2005	11	6	2	22	14	12.4505	40.55717	2.98	2.27
2005	11	6	6	31	26	12.48467	40.55033	7.9	2.44
2005	11	6	11	7	44	12.282	40.65767	4.52	2.42
2005	11	6	14	32	20	12.341	40.3255	2.91	2.38
2005	11	6	17	52	1	12.5355	40.53083	7.17	1.63
2005	11	6	19	49	35	12.55333	40.49483	4.86	2.83
2005	11	6	19	54	45	12.5495	40.50033	4.25	2.51
2005	11	6	20	17	18	12.55783	40.52433	2.89	2.21
2005	11	6	20	20	22	12.46083	40.56967	1.55	2.15
2005	11	6	20	34	41	12.54783	40.4855	3.59	2.23
2005	11	6	21	43	3	12.55817	40.45567	3.06	1.93
2005	11	6	22	2	21	12.35017	40.33333	0.05	2.25
2005	11	6	22	10	36	12.38067	40.6	2.64	2.37
2005	11	6	23	1	57	12.59867	40.4705	2.62	2.29
2005	11	6	23	14	14	12.644	40.5305	4.96	1.71
2005	11	6	23	47	3	12.87067	40.24866	0.11	2.44
2005	11	7	9	28	47	12.88667	40.29716	0.25	2.97
2005	11	7	1	2	37	12.86817	40.25233	2.7	3.28
2005	11	7	1	7	46	12.8695	40.281	0.35	2.25
2005	11	7	1	28	59	12.87433	40.24933	6.47	2.94
2005	11	7	1	37	4	12.86967	40.2435	5.94	2.52
2005	11	7	1	57	13	12.60533	40.562	2.99	2.16
2005	11	7	2	2	45	13.11033	40.93517	1.57	3.02
2005	11	7	2	34	32	12.65467	40.55367	2.22	2.36
2005	11	7	9	45	33	12.491	40.57417	2.51	2.82
2005	11	7	11	15	51	13.142	40.96083	0.31	2.93
2005	11	7	15	16	30	12.42683	40.5895	8.58	2.42
2005	11	7	18	16	20	12.5795	40.51217	0.03	2.36
2005	11	7	18	52	31	12.57683	40.45417	3.12	2.13
2005	11	7	18	56	39	12.31533	40.614	0.9	2.32
2005	11	7	20	51	23	12.61017	40.48067	1.54	2.83
2005	11	7	22	16	50	12.4705	40.559	8.17	2.19
2005	11	7	22	47	33	12.61067	40.45067	0.04	2.88
2005	11	7	23	34	55	12.62333	40.46617	3.11	2.15
2005	11	8	12	19	64	12.4795	40.558	8.19	2.31
2005	11	8	38	55	24	12.46733	40.56733	4.54	3.04
2005	11	8	45	24	26	12.4655	40.566	3.63	2.19
2005	11	8	1	58	55	12.53883	40.52533	2.87	1.84
2005	11	8	4	15	30	12.59117	40.45883	2.88	2.37
2005	11	8	9	36	32	12.54433	40.49767	5.04	2.47
2005	11	8	12	52	9	12.60617	40.45733	0	3.26
2005	11	8	17	52	53	12.57317	40.4655	0.03	2.08
2005	11	8	18	46	57	12.4015	40.59566	7	2.59
2005	11	8	19	23	33	12.58733	40.488	0.02	2.13
2005	11	8	22	3	27	12.55683	40.48383	5.54	2.49
2005	11	8	22	55	15	12.58433	40.50267	0.04	1.98
2005	11	9	17	16	6	12.58183	40.477	2.56	1.95
2005	11	9	45	29	55	12.4235	40.57283	1.22	2.03
2005	11	9	1	15	27	12.7655	40.64233	3.13	2.14
2005	11	9	2	1	45	12.3915	40.597	9.84	2.13
2005	11	9	2	28	29	12.48183	40.559	3.17	2.12
2005	11	9	4	6	33	12.62683	40.45317	6.04	2.69
2005	11	9	4	23	24	12.56083	40.49434	4.6	2.48
2005	11	9	5	6	5	12.446	40.58467	2.41	2.47
2005	11	9	8	26	25	12.4725	40.56433	7.09	2.85
2005	11	9	10	44	14	12.55683	40.4945	6.41	3.07
2005	11	9	18	18	50	12.58033	40.49583	0.02	2.18
2005	11	9	18	22	39	12.5835	40.49434	2.8	3.07
2005	11	9	19	10	7	12.56767	40.53867	0.03	2.34
2005	11	9	19	17	56	12.5305	40.54367	3.04	2.29
2005	11	9	19	56	37	12.60033	40.46433	2.81	2.16
2005	11	9	20	8	33	12.5935	40.473	0.02	2.26
2005	11	9	20	36	20	12.585	40.45117	0.03	1.86
2005	11	9	20	43	30	12.514	40.5405	5.23	1.97
2005	11	9	21	3	50	12.62333	40.467	3.11	1.75
2005	11	9	21	37	39	12.59867	40.505	1.9	2.94
2005	11	9	22	7	19	12.55467	40.49333	4.89	2.88
2005	11	9	22	52	9	12.318	40.61783	1.38	2.21
2005	11	9	22	54	11	12.32117	40.62317	3.45	2.02
2005	11	9	23	13	51	12.52617	40.526	12.79	1.88
2005	11	9	23	15	48	12.64383	40.54583	3.97	2.2
2005	11	9	23	29	44	12.591	40.4645	0.03	2.16
2005	11	9	23	46	8	12.538	40.53283	5.33	1.81
2005	11	10	0	14	97	12.5665	40.502	2.16	2.21
2005	11	10	52	21	16	12.548	40.52767	7.73	1.77
2005	11	10	1	15	32	12.53783	40.59533	1.03	2.52
2005	11	10	1	45	28	12.52917	40.54333	1.84	2.78
2005	11	10	6	49	39	12.51117	40.54633	3.13	3.17
2005	11	10	7	2	8	12.543	40.49567	3.43	2.5
2005	11	10	8	19	34	12.38667	40.59267	0.99	3.31
2005	11	10	11	35	36	12.579	40.52934	2.53	2.57
2005	11	10	12	10	7	12.37567	40.629	8.46	2.55
2005	11	10	15	48	39	12.5525	40.48917	3.97	2.45
2005	11	10	19	50	34	12.60533	40.50167	1.5	3.03
2005	11	10	20	41	54	12.54467	40.5305	10.83	2.07
2005	11	10	20	45	53	12.54817	40.52234	0.09	2.77
2005	11	10	21	59	42	12.47217	40.55817	7.64	2.08
2005	11	10	22	28	6	12.58567	40.50483	0.07	2.23
2005	11	10	23	24	54	12.57867	40.474	3.24	2.31
2005	11	11	5	22	32	12.61517	40.46067	0.05	3.86
2005	11	11	12	32	42	12.58733	40.4785	0.01	2.81
2005	11	11	19	31	45	12.57683	40.50683	1.53	2.45
2005	11	11	20	27	57	12.60083	40.50217	2.97	1.77
2005	11	11	21	36	51	12.55017	40.4955	3.01	1.96
2005	11	11	22	38	28	12.47133	40.5595	7.27	2.37
2005	11	11	23	3	54	12.5535	40.49983	4.72	2.52
2005	11	12	54	47	68	12.46833	40.5675	3.21	2.46
2005	11	12	59	51	8	12.56733	40.4465	1.4	1.94
2005	11	12	10	27	1	12.59217	40.518	4.84	2.67
2005	11	12	10	59	12	12.58033	40.50033	3.05	3.64
2005	11	12	12	37	20	12.58767	40.73333	8.35	3.21
2005	11	12	18	6	19	12.48217	40.67267	0.02	2.38
2005	11	12	19	59	41	12.58417	40.4715	2.65	2.41
2005	11	12	21	10	30	12.229	40.69083	1.88	2.41
2005	11	12	21	13	21	12.589	40.45867	0.03	3.26
2005	11	12	21	42	12	12.6225	40.52533	3.79	2.03
2005	11	12	21	43	48	12.55483	40.48967	5.84	1.73
2005	11	12	21	51	26	12.63867	40.534	2.86	1.73
2005	11	12	23	8	25	12.5925	40.50517	0.03	1.99
2005	11	13	11	45	77	12.58967	40.46483	0.03	2.2
2005	11	13	25	3	92	12.54833	40.53567	2.78	1.97
2005	11	13	1	3	42	12.5445	40.55033	0.27	2.66
2005	11	13	2	39	26	12.31683	40.62517	8.09	2.28
2005	11	13	9	3	22	12.585	40.51667	0.02	2.55
2005	11	13	9	25	20	13.32267	41.08767	0.03	3.99
2005	11	13	10	16	34	13.27183	41.04783	6.7	3.03
2005	11	13	12	41	56	12.551	40.49967	5.22	3.1
2005	11	13	14	13	5	12.5625	40.477	7.32	2.53
2005	11	13	15	42	20	12.47617	40.55967	2.71	2.59
2005	11	13	18	21	40	12.4895	40.568	2.82	2.16
2005	11	13	20	13	57	11.40483	40.93783	7.39	2.42
2005	11	13	20	21	57	12.5405	40.54517	3.46	2.13
2005	11	13	21	32	26	12.5315	40.50417	3.07	1.8
2005	11	13	23	35	16	12.594	40.5145	3.13	2.37
2005	11	14	1	18	74	12.60017	40.502	15.16	1.77
2005	11	14	8	58	2	12.74033	40.57817	2.88	2.69
2005	11	14	9	36	11	12.736	40.569	3.2	2.38
2005	11	14	13	18	31	12.4505	40.57717	5.7	2.76
2005	11	14	15	57	46	12.55917	40.52633	7.61	2.63
2005	11	14	18	9	19	12.57583	40.516	5.48	2.45
2005	11	14	19	41	47	13.06567	40.90434	2.39	3.05
2005	11	14	21	13	24	12.547	40.49467	4.23	2.8
2005	11	14	22	16	48	12.62483	40.45284	3.82	2.16
2005	11	14	23	30	33	12.39	40.598	7.87	2.87
2005	11	14	23	55	20	12.54767	40.528	0.02	2
2005	11	15	26	10	92	12.30133	40.628	0.02	1.97
2005	11	15	2	44	5	12.586	40.46367	0.02	2.28
2005	11	15	3	4	25	12.566	40.46867	5.74	2.41
2005	11	15	8	13	11	13.0955	40.992	7.42	2.97
2005	11	15	14	52	18	13.07733	40.91683	0.03	2.48
2005	11	15	16	4	11	12.40017	40.5905	6.7	2.25
2005	11	15	18	0	35	12.57617	40.511	7.02	1.91
2005	11	15	18	57	36	12.48367	40.55917	3.06	1.85
2005	11	15	20	34	0	12.50933	40.54433	6.21	1.84
2005	11	15	21	26	57	13.44633	40.84717	0.04	3.22
2005	11	15	21	57	35	12.54467	40.47766	5.87	2.02
2005	11	15	22	17	27	13.4235	40.82367	1.08	2.83
2005	11	15	22	48	26	12.556	40.47783	6.55	2.41
2005	11	15	23	5	59	11.87083	41.0465	13.31	2.18
2005	11	15	23	13	41	12.59267	40.5135	7.22	1.99
2005	11	15	23	59	25	12.32517	40.51733	2.96	2
2005	11	16	40	37	16	12.49333	40.65717	3.02	2.42
2005	11	16	1	33	31	12.67867	40.50333	6.05	1.42
2005	11	16	3	36	38	13.43133	40.84233	0.17	3.19
2005	11	16	6	29	39	13.42617	40.835	0.04	3.3
2005	11	16	7	43	12	12.46833	40.5605	5.75	2.64
2005	11	16	9	14	10	12.51483	40.55783	2.79	2.27
2005	11	16	11	48	35	12.61583	40.53417	2.52	2.26
2005	11	16	13	18	10	12.59433	40.431	7.93	2.05
2005	11	16	17	52	5	12.64633	40.53	3.05	1.42
2005	11	16	18	15	59	13.08567	40.92484	0.04	3.02
2005	11	16	18	30	23	12.43367	40.5695	1.9	2.25
2005	11	16	19	2	31	12.28433	40.66417	0.04	2.26
2005	11	16	19	46	42	12.5415	40.48483	2.3	2.22
2005	11	16	20	18	48	12.312	40.62967	5.06	2.53
2005	11	16	20	37	34	12.5535	40.53167	6.11	1.67
2005	11	16	20	40	50	12.58533	40.5145	5.1	1.95
2005	11	16	21	28	0	12.6305	40.53067	6.09	1.58
2005	11	16	22	39	33	12.597	40.50117	1.11	2.69
2005	11	16	23	49	3	12.59183	40.50667	5.94	2.13
2005	11	17	13	26	13	13.42817	40.81567	1.7	2.54
2005	11	17	2	6	34	12.57167	40.466	2.87	2.28
2005	11	17	6	26	13	12.57933	40.51833	2.47	2.99
2005	11	17	7	28	31	12.54433	40.48466	1.53	3.18
2005	11	17	7	34	58	12.5795	40.46283	0.06	2.83
2005	11	17	10	37	28	12.5715	40.49483	1.51	2.95
2005	11	17	14	5	8	12.573	40.46167	0.03	2.7
2005	11	17	16	31	37	12.27533	40.64383	10.17	2.76
2005	11	18	8	38	96	12.59833	40.50367	7.23	1.83
2005	11	18	1	13	43	12.5135	40.54817	4.67	2.26
2005	11	18	1	49	3	12.55433	40.48117	6.12	2.43
2005	11	18	5	45	13	12.56083	40.489	6.93	3.05
2005	11	18	12	1	47	13.40817	40.89933	17.45	2.8
2005	11	18	15	5	0	12.66983	40.36983	0.02	2.4
2005	11	18	18	13	57	12.53867	40.614	0.07	2.12
2005	11	18	18	26	45	12.32967	40.6135	2.63	2.72
2005	11	18	19	42	34	12.62417	40.53017	2.74	1.83
2005	11	18	20	41	11	12.43533	40.60517	3.18	1.96
2005	11	18	23	27	24	12.65333	40.56333	1.52	1.97
2005	11	19	2	44	11	12.53767	40.483	1.7	2.31
2005	11	19	4	7	13	12.4565	40.5665	3.1	2.72
2005	11	19	5	8	53	12.55617	40.48933	4.6	2.8
2005	11	19	7	27	16	12.62967	40.47283	7.63	2.35
2005	11	19	8	47	54	12.57833	40.461	0.02	2.72
2005	11	19	15	23	19	12.30217	40.61983	0.05	2.51
2005	11	19	17	22	15	13.468	40.863	0.09	2.92
2005	11	19	20	10	24	13.43017	40.84217	0.02	2.63
2005	11	19	22	17	38	12.60317	40.54133	0.04	1.97
2005	11	19	23	27	51	12.53983	40.53533	2.82	1.62
2005	11	19	23	43	6	12.57917	40.51583	4.24	1.7
2005	11	20	12	10	67	12.61883	40.53433	0.65	1.65
2005	11	20	1	7	57	12.564	40.53633	3.29	2.17
2005	11	20	1	34	52	12.5745	40.494	2.91	2.6
2005	11	20	1	52	12	12.30217	40.63617	8.65	2.42
2005	11	20	1	59	5	13.41233	40.84533	0.07	2.65
2005	11	20	3	18	11	12.37267	40.60733	8.4	2.16
2005	11	20	3	49	10	12.51017	40.65117	8.06	2.79
2005	11	20	5	5	59	12.53583	40.64533	2.93	3.11
2005	11	20	6	20	32	12.58017	40.4795	0.02	2.96
2005	11	20	11	15	43	12.5245	40.62333	8.32	2.33
2005	11	20	13	32	19	12.56	40.4795	5.62	2.41
2005	11	20	19	50	27	12.6775	40.5705	0	1.8
2005	11	20	20	59	37	12.64033	40.53183	2.75	1.93
2005	11	20	21	36	15	12.5495	40.47917	4.67	2.3
2005	11	20	21	53	49	12.366	40.61867	2.39	1.76
2005	11	20	22	11	13	12.58567	40.5045	2.89	1.66
2005	11	20	22	39	32	12.445	40.5515	8.33	2.01
2005	11	20	23	6	21	12.656	40.47183	10.48	1.73
2005	11	20	23	8	20	12.58183	40.52133	2.4	1.9
2005	11	20	23	9	44	12.733	40.43817	7.63	1.85
2005	11	20	23	32	44	13.43333	40.82567	0.11	2.5
2005	11	20	23	49	43	12.62967	40.53584	3.08	2.01
2005	11	20	23	50	58	12.598	40.5125	0.19	1.59
2005	11	21	1	0	43	12.74517	40.575	2.53	2.13
2005	11	21	1	5	57	12.62517	40.5345	3.07	1.7
2005	11	21	1	7	58	12.511	40.542	2.95	1.74
2005	11	21	3	19	32	12.272	40.66217	9.05	2.06
2005	11	21	3	35	5	12.711	40.53367	2.95	2.8
2005	11	21	13	22	59	12.577	40.50233	2.83	2.59
2005	11	21	16	16	14	12.55967	40.477	5.08	2.47
2005	11	21	17	40	12	12.57483	40.45083	4.96	2.83
2005	11	21	18	20	6	12.4575	40.58617	3.1	1.92
2005	11	21	18	35	56	12.58067	40.52783	3.43	1.79
2005	11	21	19	41	33	12.63267	40.54083	4.51	1.79
2005	11	21	20	28	7	13.37367	40.79283	0.07	2.21
2005	11	21	20	44	29	12.58217	40.4715	3.1	1.52
2005	11	21	21	31	0	12.27283	40.6585	1.7	2.58
2005	11	21	21	37	0	12.53483	40.49166	3.15	2.08
2005	11	21	22	1	13	12.44467	40.58517	1.04	1.78
2005	11	21	22	8	36	12.50533	40.59933	8.1	1.62
2005	11	21	22	31	32	12.49533	40.546	2.68	2.03
2005	11	21	22	44	13	12.579	40.44367	2.74	2.4
2005	11	21	23	23	19	12.59933	40.51133	6.51	1.68
2005	11	21	23	42	45	12.5895	40.4925	0.02	2.38
2005	11	21	11	50	29	12.63467	40.5195	3.92	1.58
2005	11	21	23	50	53	12.56967	40.5285	0.04	2
2005	11	22	1	21	8	12.54917	40.48883	4.92	1.73
2005	11	22	1	37	59	12.53917	40.55517	2.45	1.78
2005	11	22	1	45	53	12.553	40.49983	7.37	2.48
2005	11	22	2	3	40	12.67833	40.44533	20.78	1.9
2005	11	22	2	16	58	12.60367	40.4725	3.28	1.78
2005	11	22	3	38	3	12.56833	40.51717	7.84	2.3
2005	11	22	4	52	37	12.43067	40.57533	3.04	2.59
2005	11	22	6	41	28	12.5475	40.489	3.23	3.02
2005	11	22	9	39	52	12.59517	40.45817	0.03	2.36
2005	11	22	12	31	55	12.65817	40.4135	0.63	2.85
2005	11	22	13	46	51	12.55417	40.49083	5.28	2.65
2005	11	22	14	29	19	12.72633	40.5745	3.11	2.89
2005	11	22	15	54	40	12.548	40.558	0.46	2.18
2005	11	22	15	56	57	12.60833	40.48667	3.71	2.17
2005	11	22	17	14	25	12.50033	40.5355	8.49	2.1
2005	11	22	19	13	42	12.3885	40.59083	1.34	1.91
2005	11	22	19	45	9	12.57217	40.532	3.1	1.89
2005	11	22	20	5	20	12.5465	40.48683	3.9	2.41
2005	11	22	20	44	5	12.612	40.4455	0.04	2.02
2005	11	22	20	55	2	12.88833	40.26933	7.5	3.11
2005	11	22	22	46	0	13.42917	40.825	0.02	2.2
2005	11	22	23	32	27	12.39333	40.59283	5.09	1.93
2005	11	23	4	49	90	12.5705	40.53683	3.18	3.17
2005	11	23	20	7	79	12.57667	40.513	0.03	2.19
2005	11	23	1	4	55	12.57283	40.49733	0.05	1.89
2005	11	23	2	31	20	12.5455	40.4845	3.28	2.39
2005	11	23	3	22	26	13.54217	40.05067	8.67	2.91
2005	11	23	9	47	28	12.454	40.57683	0.42	2.01
2005	11	23	12	43	7	12.60567	40.47617	2.39	3.15
2005	11	23	14	26	49	12.61183	40.51817	9.06	2.6
2005	11	23	17	45	41	12.53583	40.53783	2.73	2.07
2005	11	23	20	42	25	12.51233	40.55367	2.72	1.83
2005	11	23	21	4	0	12.8895	40.27	0.76	1.92
2005	11	23	23	12	48	12.28317	40.64967	4.23	2.14
2005	11	23	23	31	48	12.47017	40.56233	4.92	2.71
2005	11	24	10	31	1	12.54683	40.49633	7.31	2.5
2005	11	24	13	17	50	12.59617	40.46083	3.06	2.53
2005	11	24	14	5	33	12.35583	40.61934	0.09	2.67
2005	11	24	17	11	57	12.31217	40.62867	8.05	2.4
2005	11	24	20	20	1	12.6315	40.53316	3.9	1.9
2005	11	24	21	39	16	12.549	40.48517	4.84	2.02
2005	11	24	22	12	38	12.43583	40.587	2.97	2.1
2005	11	24	22	35	39	12.58717	40.52217	0.89	1.89
2005	11	24	22	48	49	12.59833	40.5125	2.34	2.92
2005	11	24	23	55	50	12.5785	40.517	2.64	1.73
2005	11	24	23	56	47	12.59767	40.49317	2.5	1.72
2005	11	25	10	48	5	12.47667	40.556	8.54	2.44
2005	11	25	11	34	2	12.63167	40.531	3.9	2
2005	11	25	13	15	6	12.5805	40.47583	2.96	2.58
2005	11	25	14	37	15	13.546	39.92117	8.23	2.79
2005	11	25	19	25	20	12.652	40.476	8.58	2.01
2005	11	25	19	26	52	12.54317	40.50267	2.59	2.45
2005	11	25	21	9	37	12.46417	40.54517	0.09	1.74
2005	11	25	21	23	2	12.208	40.68117	6.83	1.98
2005	11	25	22	17	37	12.42767	40.57633	8.76	1.56
2005	11	26	2	8	5	12.604	40.5255	2.89	2.16
2005	11	26	7	34	22	12.57867	40.47233	0.02	2.8
2005	11	26	16	56	37	12.8575	40.63633	4.31	2.63
2005	11	26	19	56	59	12.53133	40.5455	2.41	2.19
2005	11	26	20	47	31	11.81983	41.09033	3.85	3.18
2005	11	26	21	32	3	12.58117	40.521	0.35	3.03
2005	11	26	21	36	35	11.78983	41.1635	5.15	3.11
2005	11	26	21	49	54	12.574	40.4635	0.14	2.84
2005	11	26	22	19	39	11.7895	41.11883	6.63	2.86
2005	11	27	0	29	76	11.7745	41.14617	6.43	2.95
2005	11	27	1	29	49	12.5585	40.501	7.86	2.54
2005	11	27	9	31	26	12.48517	40.55433	4.62	2.21
2005	11	27	12	31	36	12.54817	40.49233	6.07	3.04
2005	11	27	17	42	31	13.39683	40	3.11	3.03
2005	11	27	20	34	25	12.58783	40.46684	0.04	3.06
2005	11	27	21	26	48	12.5945	40.46983	0.03	2.66
2005	11	27	22	33	1	12.61933	40.51633	2.03	1.79
2005	11	27	23	39	20	12.34283	40.61783	8.01	2.21
2005	11	28	32	10	99	12.58483	40.47133	0.04	1.78
2005	11	28	37	57	14	12.452	40.5655	2.87	1.86
2005	11	28	55	2	51	12.6695	40.4455	12.84	1.92
2005	11	28	1	16	50	12.56567	40.47783	2.78	2.75
2005	11	28	19	43	18	12.58233	40.52667	3.08	2.16
2005	11	28	22	7	21	12.4235	40.72033	8.99	2.1
2005	11	28	22	8	16	12.3	40.62783	2.46	2.21
2005	11	28	22	54	35	12.62683	40.52267	5.79	1.76
2005	11	28	23	47	51	11.80133	41.03483	6.37	2.23
2005	11	29	1	11	9	13.43533	40.85717	4.45	2.17
2005	11	29	2	4	46	12.55967	40.47	5.33	2.52
2005	11	29	2	21	48	12.54433	40.53417	2.89	2.54
2005	11	29	3	50	0	12.6075	40.53316	2.93	2.55
2005	11	29	13	19	56	12.63983	40.5265	6.46	2.34
2005	11	29	16	40	9	12.55	40.56267	2.96	2.65
2005	11	29	19	24	9	12.6375	40.5265	4.82	1.93
2005	11	29	20	4	33	12.5345	40.53883	4.11	1.84
2005	11	29	20	45	58	12.55667	40.52517	4.88	2.27
2005	11	29	21	20	29	12.50733	40.536	7.42	1.7
2005	11	29	23	37	49	12.54983	40.526	8.02	1.71
2005	11	30	22	55	88	12.57367	40.526	6.43	1.76
2005	11	30	1	38	33	12.54383	40.49083	1.22	2.56
2005	11	30	10	58	34	12.49317	40.53967	2.88	2.23
2005	11	30	18	36	51	12.53883	40.50617	2.95	2.44
2005	11	30	20	33	43	12.54017	40.48367	5.21	2.33
2005	11	30	21	0	15	12.567	40.51733	0.02	2.7
2005	11	30	21	51	37	12.622	40.52433	2.96	2.1
2005	11	30	22	51	45	12.5545	40.52017	7.31	1.91
2005	12	1	57	51	16	12.74917	40.29767	6.89	1.75
2005	12	1	1	10	44	12.68217	40.393	8.35	1.22
2005	12	1	1	14	33	12.48783	40.56467	3.08	1.77
2005	12	1	1	24	5	12.6005	40.49633	1.44	1.61
2005	12	1	1	27	27	12.63583	40.53483	2.3	1.46
2005	12	1	1	37	45	12.7045	40.271	8.67	1.56
2005	12	1	1	39	11	12.5145	40.5385	5.36	1.31
2005	12	1	2	33	2	12.6605	40.3975	7.75	1.5
2005	12	1	3	8	44	12.53333	40.6055	6.89	1.79
2005	12	1	3	22	23	12.436	40.595	6.52	1.96
2005	12	1	3	34	49	12.54083	40.544	8.31	1.62
2005	12	1	3	37	26	12.63283	40.56017	3.02	1.99
2005	12	1	3	47	18	12.82617	40.27617	6.74	3.18
2005	12	1	5	7	57	12.589	40.52317	3.7	2.34
2005	12	1	8	9	50	12.5755	40.5035	4.04	2.66
2005	12	1	12	39	30	12.827	40.51117	6.87	2.47
2005	12	1	13	30	31	13.62333	39.85933	7.1	2.92
2005	12	1	15	44	32	12.61617	40.54283	0.06	1.77
2005	12	1	16	22	2	12.4935	40.53333	7.04	1.91
2005	12	1	16	39	15	12.28	40.64433	7.23	2.4
2005	12	1	19	23	31	12.56917	40.52133	0.04	2.21
2005	12	1	19	29	52	12.52967	40.546	3.09	2.08
2005	12	1	20	43	37	12.529	40.5275	7.18	1.72
2005	12	1	21	21	37	12.61283	40.45217	0.04	1.79
2005	12	1	22	9	21	12.591	40.50333	1.94	1.76
2005	12	1	23	43	53	12.59133	40.512	15.73	1.46
2005	12	2	2	39	24	12.5505	40.48417	0.42	2.5
2005	12	2	17	3	59	12.54983	40.498	3.14	2.98
2005	12	2	19	0	7	12.5775	40.47183	8.56	1.9
2005	12	2	1	3	19	12.59767	40.51217	2.59	1.74
2005	12	2	1	46	50	12.44467	40.57817	6.99	1.9
2005	12	2	2	3	33	12.53033	40.54016	6.97	1.77
2005	12	2	2	7	4	12.622	40.5235	5.77	1.75
2005	12	2	4	1	32	12.54183	40.5245	7.13	2.25
2005	12	2	8	51	57	12.5495	40.52983	1.28	2.11
2005	12	2	13	57	57	12.62733	40.523	4.64	1.51
2005	12	2	16	36	23	12.595	40.52033	4.47	1.76
2005	12	2	16	46	51	12.55433	40.485	6.32	2
2005	12	2	18	22	36	12.62617	40.526	4.2	1.73
2005	12	2	18	32	5	12.3555	40.59683	7.4	1.83
2005	12	2	18	36	39	12.60983	40.46517	0.03	1.68
2005	12	2	18	42	36	12.54767	40.50217	2.94	2.07
2005	12	2	18	42	35	12.55333	40.49533	3.15	2.01
2005	12	2	19	15	3	12.62067	40.54433	0.02	1.5
2005	12	2	19	19	14	11.8085	41.09317	4.13	3.31
2005	12	2	19	50	14	12.82867	40.278	1.56	2.46
2005	12	2	20	10	33	12.4495	40.56633	1.49	1.88
2005	12	2	20	12	10	12.61567	40.5345	2.31	1.95
2005	12	2	21	22	58	12.65867	40.51067	4.43	1.24
2005	12	2	21	27	17	12.5965	40.5135	2.31	1.56
2005	12	2	22	11	6	12.5085	40.53083	7.23	1.7
2005	12	3	3	27	96	12.573	40.50083	0.02	2.78
2005	12	3	59	35	33	12.57433	40.50167	0.02	3.07
2005	12	3	1	14	58	12.54083	40.493	0.28	2.52
2005	12	3	2	52	52	12.51167	40.518	5.79	2.29
2005	12	3	7	9	47	12.29367	40.63433	3.04	3.21
2005	12	3	15	55	44	12.53433	40.59117	3.87	2.01
2005	12	3	17	0	16	12.63317	40.52533	4.19	1.67
2005	12	3	19	21	5	12.539	40.52683	4.68	1.84
2005	12	3	19	38	59	12.5915	40.513	2.83	2.03
2005	12	3	19	49	31	12.6265	40.46667	0	1.82
2005	12	3	21	3	39	12.59117	40.497	0.02	2.4
2005	12	3	22	31	58	12.623	40.53533	1.41	1.78
2005	12	4	1	18	37	12.60517	40.535	2.32	1.71
2005	12	4	2	30	25	12.35767	40.614	2.81	2.09
2005	12	4	2	32	48	12.35017	40.62867	6.94	2.48
2005	12	4	3	49	51	12.57067	40.4765	7.4	2.42
2005	12	4	4	38	20	12.31717	40.62634	4.93	2.5
2005	12	4	6	24	51	12.34783	40.62017	2.83	2.69
2005	12	4	14	4	59	12.58017	40.52733	2.48	2.59
2005	12	4	20	57	24	12.64567	40.52117	2.5	1.74
2005	12	4	21	41	48	12.488	40.55883	7.03	1.68
2005	12	5	45	21	62	12.63667	40.47567	6.28	1.65
2005	12	5	1	50	56	12.6275	40.53517	2.75	2
2005	12	5	8	23	33	12.34533	40.6685	7.02	2.76
2005	12	5	16	18	53	12.29267	40.62383	0.39	2.95
2005	12	5	21	19	5	11.88817	40.85867	6.97	2.53
2005	12	5	22	36	53	12.54117	40.53917	2.8	1.92
2005	12	5	22	45	34	12.20983	40.68133	2.52	2.67
2005	12	5	23	34	6	12.43467	40.685	7.02	2.03
2005	12	6	29	21	42	12.58267	40.52017	0.02	2.77
2005	12	6	44	23	9	12.63283	40.531	2	1.98
2005	12	6	1	47	40	12.48917	40.55233	6.93	1.81
2005	12	6	3	23	8	12.31567	40.631	9.3	2.51
2005	12	6	4	33	28	12.57217	40.46367	6.07	2.44
2005	12	6	9	34	48	12.59683	40.4565	0.03	2.8
2005	12	6	11	36	56	12.4015	40.58717	6.66	2.36
2005	12	6	19	7	53	12.59433	40.4985	0.03	2.55
2005	12	6	20	2	5	12.6085	40.49817	7.18	1.74
2005	12	6	21	22	54	12.37433	40.60483	7.34	1.85
2005	12	6	21	45	42	12.45783	40.558	0.02	1.71
2005	12	6	22	17	0	12.3545	40.60033	0.04	1.92
2005	12	6	22	44	16	12.61417	40.53017	0.2	1.98
2005	12	6	23	33	30	12.54483	40.504	1.7	2.42
2005	12	7	7	24	56	12.5525	40.48917	0.11	2.98
2005	12	7	9	11	9	12.53817	40.5015	1.65	2.53
2005	12	7	12	42	30	12.7615	40.43184	11.94	2.89
2005	12	7	15	4	48	12.54933	40.49817	2.9	2.58
2005	12	7	18	3	44	12.63	40.53333	2.81	2.17
2005	12	7	18	8	39	12.59167	40.52717	2.58	2.65
2005	12	7	18	13	30	12.63133	40.53817	2.06	2.02
2005	12	7	19	18	45	12.4715	40.5635	6.12	1.56
2005	12	7	20	45	45	12.73133	40.5815	1.38	1.79
2005	12	7	21	35	43	12.63833	40.50167	14.48	1.49
2005	12	7	21	37	26	12.56267	40.53633	0.09	2.42
2005	12	7	22	7	53	12.46083	40.56417	4.01	1.95
2005	12	7	22	43	45	12.56567	40.52283	7.06	1.74
2005	12	7	22	44	26	12.62033	40.53383	2.31	1.55
2005	12	7	22	50	20	12.61433	40.45933	6.34	1.48
2005	12	7	22	51	18	12.46583	40.5675	2.72	1.52
2005	12	7	23	28	39	12.615	40.5395	1.48	1.93
2005	12	8	1	3	40	12.632	40.53667	2.75	2.55
2005	12	8	1	23	53	12.589	40.52767	4.8	1.83
2005	12	8	4	49	54	12.5195	40.528	2.8	2.68
2005	12	8	16	4	15	12.58767	40.51067	0.05	2.64
2005	12	8	19	31	1	12.73217	40.61483	4.52	1.92
2005	12	8	19	48	58	12.65283	40.52117	3.34	1.52
2005	12	8	21	47	38	12.62633	40.54067	1.09	1.7
2005	12	8	23	52	35	12.5485	40.54467	2.66	2.13
2005	12	9	49	9	84	12.46067	40.56733	2.21	3.18
2005	12	9	2	0	56	12.58133	40.49133	0.03	2.07
2005	12	9	3	16	15	12.61983	40.57033	3.07	2.2
2005	12	9	3	22	33	12.54017	40.48183	2.94	2.37
2005	12	9	4	40	25	12.57133	40.45267	2.73	2.31
2005	12	9	10	1	12	12.61333	40.52934	0.82	2.29
2005	12	9	14	33	50	12.459	40.56833	2.78	2.82
2005	12	9	15	9	21	12.51117	40.53167	7.2	2.01
2005	12	9	19	26	0	12.75017	40.411	15.31	1.92
2005	12	9	19	55	11	12.60017	40.47066	0.03	2.1
2005	12	9	20	25	13	12.43667	40.59717	0.05	2.35
2005	12	9	21	34	51	12.6105	40.49	2.31	1.96
2005	12	9	22	40	25	12.57033	40.543	0.04	2.76
2005	12	9	23	45	27	12.35917	40.64017	8.14	2.43
2005	12	9	23	59	39	12.60283	40.5025	11.31	1.93
2005	12	10	25	17	90	12.6095	40.52783	3.2	1.9
2005	12	10	1	38	21	12.54067	40.54317	2.9	2.45
2005	12	10	4	55	29	12.52517	40.512	2.77	2.53
2005	12	10	7	18	41	12.5855	40.50667	0.06	2.77
2005	12	10	16	48	45	12.583	40.48883	0.03	3.98
2005	12	10	16	50	51	12.59183	40.4715	0.03	2.93
2005	12	10	17	1	26	12.58583	40.47917	0.02	2.22
2005	12	10	17	7	26	12.59733	40.4575	0.03	2.77
2005	12	10	18	24	58	12.57433	40.50017	0.04	1.93
2005	12	10	18	51	14	12.56933	40.54383	0.02	2.24
2005	12	10	8	53	51	12.81867	40.0845	7.02	2.49
2005	12	10	20	56	46	12.6415	40.53667	3.83	2.02
2005	12	10	21	28	30	12.57533	40.51817	0.04	2.13
2005	12	11	2	24	44	12.47233	40.52267	0.02	2.24
2005	12	11	8	29	8	12.65133	40.57617	3.94	2.29
2005	12	11	21	19	43	12.57317	40.45667	0.02	2.09
2005	12	11	22	11	7	12.32017	40.669	0.12	2.28
2005	12	11	22	32	5	12.61883	40.53517	1.58	1.88
2005	12	11	22	50	16	12.37117	40.31867	1.91	2.6
2005	12	11	23	24	27	12.73483	40.58017	1.37	2.2
2005	12	12	1	34	39	12.5935	40.49233	0.03	2.28
2005	12	12	8	40	24	12.5745	40.4905	0.02	2.89
2005	12	12	16	10	33	12.5895	40.48417	3.08	3.76
2005	12	12	19	9	27	12.54917	40.495	2.35	2.44
2005	12	12	22	36	23	12.6365	40.52717	2.08	1.7
2005	12	12	23	33	37	12.599	40.47633	0.03	3.9
2005	12	12	23	36	16	12.61133	40.46533	0.07	2.63
2005	12	13	4	50	38	12.55883	40.48233	4.87	2.51
2005	12	13	19	47	29	12.8015	40.6065	12.41	2.13
2005	12	13	20	28	10	12.626	40.53567	2.36	1.84
2005	12	13	21	31	12	12.587	40.4735	0.02	2.1
2005	12	13	22	27	58	12.54367	40.54283	2.24	2.15
2005	12	13	22	47	54	12.52467	40.53316	0.38	1.96
2005	12	14	5	35	26	12.52967	40.53567	7.19	2.8
2005	12	14	13	55	6	12.52883	40.53233	7.17	2.68
2005	12	14	16	12	15	12.54017	40.49183	0.23	2.56
2005	12	14	18	36	45	12.57233	40.5	0.04	2.55
2005	12	14	18	38	40	12.57183	40.49267	3.36	2.75
2005	12	14	20	36	28	12.583	40.49567	0.05	2.91
2005	12	14	20	36	54	12.58967	40.48867	3.04	3.4
2005	12	14	21	23	10	12.57233	40.494	0.02	1.93
2005	12	15	11	35	15	12.57717	40.49767	0.03	2.65
2005	12	15	2	37	4	12.5905	40.50233	0.98	1.97
2005	12	15	9	37	16	12.583	40.45633	14.35	2.31
2005	12	15	11	0	4	12.6365	40.53267	10.05	1.99
2005	12	15	18	23	58	12.63483	40.52717	4.77	2.1
2005	12	15	19	23	49	12.55917	40.49183	5.2	2.2
2005	12	15	19	26	47	12.58317	40.505	0.03	2.11
2005	12	15	20	48	59	12.566	40.48183	0.96	1.77
2005	12	15	21	34	48	12.55167	40.4965	2.78	2.55
2005	12	15	22	24	11	12.61683	40.52167	5.2	1.84
2005	12	15	23	52	13	11.36267	40.97766	7.04	2.65
2005	12	16	45	35	15	12.62033	40.5375	1.18	2.34
2005	12	16	51	43	64	12.58467	40.5065	0.03	1.96
2005	12	16	53	8	24	12.55217	40.499	0.02	2.26
2005	12	16	2	1	22	12.58883	40.50917	0.75	2.09
2005	12	16	5	26	0	12.59267	40.49983	2.76	2.35
2005	12	16	8	3	34	12.60133	40.46567	0.09	2.58
2005	12	16	9	40	34	12.99617	40.6585	3.33	2.9
2005	12	16	11	2	20	12.56833	40.51833	0.05	2.69
2005	12	16	17	47	32	12.6205	40.524	2.5	1.95
2005	12	16	21	32	41	12.5945	40.50117	0.04	1.94
2005	12	16	21	42	11	12.58067	40.504	0.03	2.67
2005	12	16	21	47	17	12.66433	40.51933	4.32	1.98
2005	12	16	22	45	8	12.5965	40.5335	0.02	1.86
2005	12	17	40	28	54	12.593	40.46617	0.03	4.14
2005	12	17	44	9	21	12.5795	40.47733	0.07	3.39
2005	12	17	8	8	51	12.58367	40.50233	0.03	2.83
2005	12	17	17	54	53	12.5055	40.62467	3.2	2.06
2005	12	17	18	9	20	12.62033	40.54467	1.17	2.39
2005	12	17	19	9	59	12.5915	40.48417	0.03	2.21
2005	12	17	19	11	49	12.32817	40.61567	0.05	2.74
2005	12	17	20	17	21	12.611	40.47817	10.68	2.14
2005	12	17	20	48	58	12.54783	40.50033	2.96	3.03
2005	12	17	22	7	41	12.54483	40.54317	2.8	1.9
2005	12	17	22	12	0	12.53183	40.55717	2.8	2.28
2005	12	17	22	50	14	12.63883	40.52617	4.31	2.04
2005	12	18	19	44	15	12.85433	40.69167	3.02	1.8
2005	12	18	21	28	97	12.5815	40.4835	0.03	1.86
2005	12	18	26	12	58	12.84967	40.2685	1.44	2.08
2005	12	18	1	59	27	12.446	40.61017	2.75	2.2
2005	12	18	6	8	41	12.53183	40.56917	4.76	2.37
2005	12	18	6	23	38	12.57817	40.49866	0.03	2.58
2005	12	18	6	24	19	12.66683	40.438	10.43	2.63
2005	12	18	11	24	19	12.3275	40.63567	6.6	2.73
2005	12	18	16	22	49	12.5745	40.47766	2.64	2.86
2005	12	18	17	21	45	12.60083	40.48283	2.1	2.41
2005	12	18	17	52	33	12.57617	40.5035	0.02	2.08
2005	12	18	17	55	28	12.5825	40.49617	0.03	2.08
2005	12	18	21	15	23	12.53833	40.502	2.93	2.58
2005	12	18	22	50	7	12.55517	40.4765	7.79	2.35
2005	12	18	22	55	19	12.5495	40.49833	2.02	2.1
2005	12	18	23	27	35	12.59783	40.47766	0.02	4.05
2005	12	19	1	41	27	12.565	40.5225	0.09	2.09
2005	12	19	3	15	24	12.59567	40.50517	3.14	2.31
2005	12	19	19	33	21	12.587	40.4645	0.03	2.2
2005	12	19	20	22	17	12.50017	40.648	3.04	1.85
2005	12	19	21	12	48	12.46783	40.573	1.02	1.73
2005	12	19	22	8	58	12.57867	40.4805	0.04	1.88
2005	12	19	23	23	59	12.5795	40.445	0.09	1.99
2005	12	20	38	19	82	12.51267	40.5475	3.77	1.62
2005	12	20	54	49	46	12.579	40.45483	2.99	2.26
2005	12	20	5	11	1	12.60017	40.46933	0.03	3.42
2005	12	20	5	28	27	12.57833	40.49883	0.02	3.07
2005	12	21	10	57	7	12.56517	40.47117	10.08	1.72
2005	12	21	19	0	7	12.62467	40.52283	6.11	1.95
2005	12	21	22	7	21	12.6335	40.534	2.31	2.46
2005	12	22	20	7	83	12.583	40.485	3.08	2.41
2005	12	22	1	47	35	12.4485	40.57567	3	2.09
2005	12	22	3	10	49	12.58017	40.48333	0.08	3.1
2005	12	22	3	14	29	12.577	40.49517	0.02	4.04
2005	12	22	15	43	25	12.62667	40.53833	1.78	2.27
2005	12	22	18	35	29	12.55817	40.4945	2.83	2.35
2005	12	22	22	33	30	12.55233	40.48017	6.61	2.38
2005	12	22	23	0	8	12.54583	40.49367	2.28	1.8
2005	12	23	4	25	42	12.57333	40.53983	2.95	2.89
2005	12	23	10	59	14	12.543	40.50383	3.1	2.98
2005	12	23	14	10	45	12.54967	40.492	2.94	2.52
2005	12	23	16	22	54	12.54817	40.48734	1.74	2.62
2005	12	23	21	19	16	12.60317	40.45667	0.02	1.85
2005	12	23	22	46	26	12.58383	40.483	2.53	3.17
2005	12	23	23	57	11	12.58783	40.50183	0.02	1.9
2005	12	24	2	32	35	12.58717	40.49467	0.04	2.12
2005	12	24	5	39	2	12.57067	40.5135	3.01	3.2
2005	12	24	17	38	38	12.57417	40.50183	0.02	2.29
2005	12	24	19	1	12	12.57517	40.48933	0.04	2.01
2005	12	24	20	35	17	12.5955	40.50533	0.12	2.46
2005	12	24	22	29	5	12.488	40.55783	2.67	1.84
2005	12	24	23	0	43	12.59417	40.529	4.05	2.18
2005	12	24	23	11	8	12.61067	40.47317	0.03	2.14
2005	12	25	53	58	79	12.5995	40.507	0.92	2.48
2005	12	25	2	54	48	12.45083	40.58283	3.09	2.04
2005	12	25	2	55	58	12.70817	40.45933	14.06	2.3
2005	12	25	9	28	26	12.5545	40.46467	6.66	2.36
2005	12	25	17	22	59	12.59533	40.50483	1.65	2.35
2005	12	25	18	21	31	12.58967	40.46483	2.65	2.27
2005	12	25	18	31	15	12.5785	40.49183	0.03	2.91
2005	12	25	19	51	34	12.54283	40.54583	3.02	1.97
2005	12	25	20	0	28	12.31817	40.63083	8.29	1.79
2005	12	25	21	9	14	12.44717	40.56833	6.34	1.57
2005	12	25	21	12	20	12.55367	40.5375	2.8	2.15
2005	12	25	22	52	59	12.504	40.52417	0.02	2.07
2005	12	25	23	22	16	12.305	40.57667	7	1.73
2005	12	26	1	43	35	12.6135	40.52533	1.32	2.01
2005	12	26	2	57	43	12.5915	40.4625	2.81	2.69
2005	12	26	2	59	23	12.57733	40.47367	1.25	2.22
2005	12	26	11	33	19	12.58483	40.49	0.02	3.52
2005	12	26	11	34	8	12.599	40.49533	5.91	3.62
2005	12	26	11	35	44	12.607	40.47233	0.03	3.75
2005	12	26	18	38	17	12.5535	40.4945	3.03	2.34
2005	12	26	20	10	25	12.61067	40.48317	0.03	2.21
2005	12	26	21	21	10	12.51067	40.67517	2.79	2.75
2005	12	26	23	0	57	12.62833	40.53867	1.8	1.5
2005	12	27	1	19	41	12.585	40.49883	0.06	1.83
2005	12	27	1	30	44	12.59617	40.469	0.04	2.08
2005	12	27	1	41	29	12.605	40.53283	1.12	1.83
2005	12	27	6	44	57	12.613	40.47417	0.06	2.38
2005	12	27	8	17	19	12.59567	40.50583	0.03	2.82
2005	12	27	10	16	11	12.56333	40.47583	0.02	2.09
2005	12	27	10	49	12	12.60967	40.52417	0.02	2.38
2005	12	27	17	10	44	12.55317	40.48333	3.13	2.15
2005	12	27	17	43	9	12.54333	40.49083	2.28	2.15
2005	12	27	20	16	10	12.59567	40.46817	2.72	1.7
2005	12	27	20	18	18	12.595	40.4505	2.67	1.74
2005	12	27	22	10	13	11.27533	41.015	7	3.78
2005	12	27	23	15	1	12.57383	40.49233	0.04	1.8
2005	12	27	23	31	39	12.60917	40.47783	0.03	1.89
2005	12	28	36	54	96	12.5945	40.50217	0.03	1.65
2005	12	28	55	55	17	12.59833	40.51483	0.03	2.08
2005	12	28	57	35	39	12.62133	40.52083	5.2	1.7
2005	12	28	2	54	40	12.567	40.53167	4.63	2.17
2005	12	28	14	28	12	12.58567	40.4665	0.04	2.83
2005	12	28	14	29	45	12.61283	40.455	2.45	2.76
2005	12	28	18	8	2	12.55067	40.49	3.21	2.39
2005	12	28	20	13	4	12.59	40.488	0.02	2.15
2005	12	28	21	0	37	12.54383	40.52234	7.14	1.4
2005	12	28	21	1	29	12.5055	40.53717	7.03	1.4
2005	12	28	21	6	24	12.6485	40.4945	2.42	1.73
2005	12	28	22	18	53	12.58333	40.49783	0.03	2.51
2005	12	28	22	19	30	12.59533	40.50033	2.14	2.55
2005	12	28	22	23	34	12.62517	40.46517	4.82	2.62
2005	12	28	22	24	42	12.58867	40.49933	0.03	2.72
2005	12	28	22	27	10	12.57667	40.49533	0.02	3.11
2005	12	28	22	36	50	12.58467	40.48517	0.09	3.2
2005	12	28	22	39	32	12.60267	40.47583	1.08	2.46
2005	12	28	22	40	6	12.675	40.43233	9.82	2.54
2005	12	28	22	41	13	12.5775	40.48567	0.02	2.56
2005	12	28	22	49	0	12.59933	40.4765	2.75	2.03
2005	12	29	47	34	34	12.56717	40.5155	5.79	1.43
2005	12	29	2	8	21	12.59033	40.506	9.23	1.82
2005	12	29	4	52	54	12.617	40.45733	0.02	2.62
2005	12	29	5	44	56	12.5865	40.5055	7.01	2.43
2005	12	29	11	53	18	12.69933	40.4015	9.42	2.2
2005	12	29	21	57	59	12.57717	40.44833	3	1.81
2005	12	29	22	15	12	12.60883	40.46917	0.02	3.83
2005	12	29	22	21	31	12.58267	40.48267	0.03	2.99
2005	12	29	22	41	33	12.5955	40.48734	0.03	3.67
2005	12	29	23	25	35	12.55367	40.49567	3.03	2.37
2005	12	29	23	49	20	12.57433	40.46633	2.99	1.9
2005	12	30	48	26	85	12.5835	40.48933	0.03	2.07
2005	12	30	56	7	74	12.32583	40.59467	7.02	2.08
2005	12	30	1	23	44	12.58817	40.50767	0.04	2.24
2005	12	30	2	22	27	11.8795	41.0655	6.92	3.89
2005	12	30	3	18	17	12.57933	40.47367	0.02	2.24
2005	12	30	8	23	6	12.58133	40.515	0.03	3
2005	12	30	9	41	15	11.84467	41.12617	6.95	3.72
2005	12	30	16	54	53	12.48	40.545	7.04	1.73
2005	12	30	17	24	57	12.5245	40.52967	7.14	1.95
2005	12	30	18	24	23	12.54783	40.52783	6.91	2.15
2005	12	30	20	5	10	12.5965	40.5105	2.56	1.79
2005	12	30	22	4	1	12.40917	40.586	1.76	2.81
2005	12	31	42	36	66	12.56967	40.50267	2.88	2.97
2005	12	31	4	4	45	12.61867	40.522	0.06	2.21
2005	12	31	6	20	14	12.43133	40.585	1.85	3.01
2005	12	31	6	53	52	12.59683	40.5035	2.11	2.92
2005	12	31	7	7	53	12.5625	40.4745	4.69	2.59
2005	12	31	8	23	59	12.4765	40.54683	7.03	1.7
2005	12	31	18	56	17	12.78167	40.35517	7	1.59
2005	12	31	19	33	4	12.59567	40.47717	0.04	2.03
2005	12	31	20	57	58	12.6235	40.46267	3.23	1.82
2006	1	1	8	51	7	12.5875	40.44767	2.15	1.79
2006	1	1	2	50	27	12.70833	40.4245	5.01	2.14
2006	1	1	2	51	5	12.56217	40.51233	0.04	2.03
2006	1	1	8	0	57	12.56867	40.48867	0.03	3.93
2006	1	1	9	27	11	12.514	40.51266	0.96	2.52
2006	1	1	19	4	24	12.49217	40.64683	4.1	2.32
2006	1	1	20	26	25	12.6475	40.565	5.8	1.65
2006	1	1	20	39	0	12.592	40.429	5.5	1.48
2006	1	1	21	13	27	12.68333	40.513	2.82	1.5
2006	1	1	21	35	47	12.5895	40.50817	6.97	1.67
2006	1	1	22	0	9	12.56333	40.53217	14.82	1.48
2006	1	2	19	30	10	12.62133	40.47633	4.94	1.74
2006	1	2	19	46	8	12.54683	40.49367	3.01	2.45
2006	1	3	15	18	19	12.57167	40.46617	6.34	2.56
2006	1	3	19	9	27	12.33583	40.60633	0.31	2.18
2006	1	3	19	44	12	12.5695	40.4925	0.11	1.96
2006	1	3	21	35	56	12.58683	40.46383	0.07	1.75
2006	1	4	12	49	28	12.60767	40.52967	2.08	1.81
2006	1	4	14	30	6	12.58683	40.48617	0	2.83
2006	1	4	17	40	21	12.52183	40.57433	2.67	1.96
2006	1	4	20	35	33	12.58867	40.49667	0.03	1.95
2006	1	4	20	53	42	12.58083	40.47217	0.03	4.02
2006	1	4	20	57	24	12.59967	40.51767	0.69	2.7
2006	1	4	21	10	51	12.59683	40.48883	0.03	2.31
2006	1	5	19	17	47	12.55933	40.5205	0.02	1.85
2006	1	5	1	5	1	12.62633	40.5355	2.81	1.98
2006	1	5	1	24	2	12.61617	40.533	0.58	1.84
2006	1	5	3	23	40	12.608	40.5425	0.29	2.32
2006	1	5	5	53	50	12.58233	40.48883	0.04	2.61
2006	1	5	16	56	19	12.577	40.507	0.03	2.6
2006	1	5	17	7	15	12.59867	40.4925	2.83	2.48
2006	1	5	18	12	28	12.621	40.5025	0.18	2.17
2006	1	5	18	31	45	12.57883	40.452	2.97	1.81
2006	1	6	6	1	25	12.566	40.46117	1.39	2.44
2006	1	6	13	27	30	12.562	40.46083	3.07	2.94
2006	1	6	15	58	25	13.344	40.85917	7.01	3.09
2006	1	6	17	14	8	12.53533	40.49517	2.96	2.56
2006	1	6	18	38	38	12.57517	40.51383	0.03	2.54
2006	1	6	20	21	11	12.57533	40.473	0.04	2.64
2006	1	6	20	21	45	12.57483	40.48167	0.03	2.71
2006	1	6	23	16	51	12.6215	40.53633	1.08	1.87
2006	1	7	1	28	32	12.60383	40.52217	0.03	1.63
2006	1	7	8	24	19	13.35867	40.885	7.01	3.41
2006	1	7	8	29	25	13.36283	40.89267	7.01	3.32
2006	1	7	8	32	29	13.36817	40.90117	1.61	3.5
2006	1	7	9	55	25	13.3665	40.89767	7.01	3.46
2006	1	7	10	0	58	13.35933	40.89417	3.64	3.13
2006	1	7	18	26	57	12.612	40.53783	0.04	1.9
2006	1	7	20	33	19	12.5425	40.4855	0.04	2.68
2006	1	7	21	11	33	12.72683	40.50167	16.57	1.9
2006	1	7	23	41	8	13.324	39.89267	6.76	2.4
2006	1	8	31	27	96	12.54283	40.49767	0.03	2.18
2006	1	8	1	59	11	12.56783	40.478	0.07	1.98
2006	1	8	19	40	5	12.57967	40.51633	0.02	2.05
2006	1	8	22	18	52	12.56883	40.45867	3.16	1.78
2006	1	8	23	43	4	12.54967	40.49117	2.94	2.47
2006	1	9	8	48	42	12.5625	40.4855	3.04	3.04
2006	1	9	15	46	46	12.49567	40.55033	2.88	2.27
2006	1	9	20	6	4	12.5735	40.46033	0.04	1.57
2006	1	9	21	51	5	12.614	40.522	0.01	1.41
2006	1	9	21	52	12	12.607	40.5265	0.02	1.4
2006	1	9	22	17	12	12.56033	40.52567	0.02	2.03
2006	1	9	23	54	52	12.33667	40.6295	8.06	1.65
2006	1	10	1	34	16	12.63083	40.531	2.05	2.7
2006	1	10	5	12	33	12.50767	40.53267	7.23	2.04
2006	1	10	5	28	42	12.52917	40.51067	7.14	2.26
2006	1	10	10	14	43	12.59767	40.51	0.03	2.57
2006	1	10	19	19	54	12.5995	40.5345	0.89	1.73
2006	1	10	23	53	25	12.57417	40.52167	0.09	2.65
2006	1	11	6	28	51	12.57033	40.451	3.4	2.51
2006	1	11	18	33	13	12.56883	40.51833	0.58	1.76
2006	1	11	18	54	5	12.59867	40.53017	2.19	1.78
2006	1	11	20	22	31	12.55133	40.50817	3.14	2.23
2006	1	11	20	24	3	12.529	40.53133	0.04	1.8
2006	1	11	20	31	36	12.61917	40.53367	1.83	2.2
2006	1	11	20	53	21	12.60217	40.54033	0.05	1.59
2006	1	11	21	39	3	12.58	40.47683	0.02	2.15
2006	1	11	21	40	24	12.61433	40.46917	0.03	2.75
2006	1	11	21	42	40	12.58367	40.47583	0.03	2.17
2006	1	11	22	6	8	12.54067	40.5385	2.78	2.03
2006	1	12	3	31	45	12.54183	40.48667	1.57	2.77
2006	1	12	9	21	48	12.51033	40.54117	0.04	2.4
2006	1	12	12	35	47	12.57683	40.46533	0.06	2.21
2006	1	12	13	20	25	12.60283	40.53467	0.75	2.29
2006	1	12	19	31	34	12.548	40.48383	2.95	2.35
2006	1	12	20	46	49	12.305	40.61467	8.25	2.1
2006	1	12	20	51	7	12.32217	40.61583	1.58	1.9
2006	1	12	23	57	16	12.55133	40.49517	3.31	2.09
2006	1	13	7	17	3	12.58433	40.4885	3.19	3.23
2006	1	13	17	22	38	12.56883	40.52383	0.03	2.38
2006	1	13	17	50	44	12.44533	40.60233	6.8	1.9
2006	1	13	22	17	38	12.60217	40.53267	0.97	1.88
2006	1	13	22	51	47	12.573	40.51167	0.02	2.46
2006	1	13	11	19	47	12.5705	40.51283	0.03	2.18
2006	1	14	6	42	10	12.65733	40.474	5.23	1.9
2006	1	14	51	24	75	12.577	40.50566	0.03	1.73
2006	1	14	3	30	31	12.55833	40.52083	0.03	2.98
2006	1	14	17	35	11	12.546	40.54767	3.02	2.12
2006	1	14	21	8	8	12.60183	40.53117	2.65	1.65
2006	1	15	1	2	31	12.57317	40.51017	0.03	1.92
2006	1	15	6	31	52	12.5555	40.486	3.09	2.47
2006	1	15	7	26	43	12.613	40.46567	0.03	2.85
2006	1	15	7	41	18	12.56717	40.48433	0.03	2.95
2006	1	15	10	48	23	12.284	40.61817	8.13	1.92
2006	1	15	14	4	6	12.609	40.53183	1.26	2.38
2006	1	15	22	13	3	12.56133	40.48383	4.66	1.94
2006	1	15	22	15	55	13.34833	40.875	0.02	2.14
2006	1	16	44	0	6	12.54767	40.5025	0.2	1.66
2006	1	16	46	23	17	12.5725	40.4665	2.29	1.7
2006	1	16	48	16	33	12.5655	40.46267	2.82	1.65
2006	1	16	2	14	2	12.59667	40.5165	1.34	3.02
2006	1	16	19	33	35	13.1585	40.78283	0.03	2.55
2006	1	16	21	2	20	12.64617	40.54417	3	1.92
2006	1	16	22	43	5	12.53067	40.55	2.03	2.29
2006	1	16	23	11	34	12.62783	40.54183	4.65	1.84
2006	1	16	23	22	8	12.59717	40.52067	1.82	2.63
2006	1	17	37	21	93	12.41517	40.6815	6.41	2.15
2006	1	17	49	25	44	12.444	40.59217	2.98	2.16
2006	1	17	1	46	42	13.3985	40.942	0.57	3.5
2006	1	17	9	48	36	13.35883	40.91467	3.34	3.47
2006	1	17	19	59	1	11.59567	41.01266	5.77	3.75
2006	1	17	16	16	13	13.39533	40.893	3.49	3.07
2006	1	17	20	27	51	12.538	40.51017	3.17	2.69
2006	1	17	22	31	20	12.55667	40.54733	2.57	2.28
2006	1	18	13	8	6	12.71933	40.43467	6.22	2.24
2006	1	18	16	48	34	12.43167	40.79683	3.64	2.7
2006	1	18	19	4	19	12.57083	40.50834	10.85	2.02
2006	1	18	21	27	1	12.585	40.52917	1.95	2.03
2006	1	18	21	28	41	12.42283	40.59383	3.1	1.85
2006	1	18	23	23	59	12.58067	40.51817	4.38	1.86
2006	1	19	19	49	35	13.37933	40.93117	3.03	3.18
2006	1	19	1	16	42	12.53283	40.53217	6.74	1.75
2006	1	19	8	12	16	12.53783	40.50233	2.81	3.03
2006	1	19	14	47	44	12.353	40.60467	4.39	2.14
2006	1	19	19	58	50	12.5575	40.49434	4.94	2.2
2006	1	19	20	47	12	12.677	40.58183	0.59	1.51
2006	1	19	21	59	47	12.54	40.53833	9.33	1.84
2006	1	19	22	7	19	12.64767	40.5375	2.76	1.67
2006	1	19	23	21	44	12.55533	40.52033	8.45	1.56
2006	1	20	26	49	46	12.56933	40.51817	7.82	1.89
2006	1	20	33	52	26	12.564	40.48117	2.99	1.76
2006	1	20	52	49	38	12.64933	40.525	4.22	0.83
2006	1	20	2	45	53	12.589	40.47383	0.02	2.34
2006	1	20	8	34	37	11.54317	40.98734	6.45	2.71
2006	1	20	11	7	26	12.5845	40.48083	0.03	3.02
2006	1	20	11	14	59	12.55767	40.49217	2.99	2.81
2006	1	20	11	20	28	12.565	40.501	0.03	2.78
2006	1	20	16	54	12	12.4625	40.64	1.71	2.26
2006	1	20	17	34	56	12.57433	40.52917	3.45	2.45
2006	1	20	18	58	14	12.579	40.49883	0.03	2.05
2006	1	20	19	26	8	12.6155	40.47433	2.21	3.81
2006	1	20	19	44	46	12.58217	40.49	0.01	3.19
2006	1	20	20	42	32	12.4595	40.81384	8.28	2.37
2006	1	20	20	52	20	12.53683	40.55117	0.05	2.42
2006	1	20	21	33	5	12.5745	40.5065	0.31	2.46
2006	1	20	21	39	32	12.58617	40.488	0.02	2.39
2006	1	20	21	44	5	12.60317	40.47983	2.13	2.48
2006	1	20	22	0	59	12.612	40.47317	0.02	2.3
2006	1	20	22	3	19	12.57817	40.49217	0.03	2.72
2006	1	20	22	6	15	12.57033	40.47983	0.05	2.57
2006	1	21	17	30	68	12.65917	40.4605	2.23	2.16
2006	1	21	2	8	23	12.62317	40.47917	1.21	2.91
2006	1	21	6	43	38	12.65483	40.476	1.23	3.61
2006	1	21	6	46	21	12.53617	40.30667	13.45	3.59
2006	1	21	9	42	14	12.582	40.46167	0.16	2.32
2006	1	21	13	9	59	12.56767	40.46217	3.05	2.27
2006	1	21	17	9	21	12.33233	40.59583	0.05	2.51
2006	1	21	18	46	38	12.4225	40.55067	3.17	2.09
2006	1	21	19	9	26	12.56483	40.544	0.02	1.87
2006	1	21	20	59	14	12.62717	40.5325	2.79	1.81
2006	1	21	21	48	6	12.5955	40.493	0.04	2.06
2006	1	21	22	23	26	13.3795	40.91583	0.02	2.74
2006	1	22	1	37	42	12.56783	40.50417	0.03	1.98
2006	1	22	1	44	4	12.59617	40.49717	0.03	2.06
2006	1	22	4	10	14	12.65533	40.4855	7.1	3.13
2006	1	22	9	8	38	12.735	40.21233	8.92	2.54
2006	1	22	11	56	3	12.53083	40.48517	6.72	2.96
2006	1	22	13	1	37	12.46117	40.5775	2.94	3.08
2006	1	22	22	14	51	12.92367	40.3895	2.86	2.27
2006	1	22	23	35	44	12.58617	40.501	1.56	2.26
2006	1	23	55	49	52	12.56933	40.49567	0.02	2.15
2006	1	23	11	45	26	12.57867	40.49917	0.03	2.42
2006	1	23	14	53	58	12.57767	40.49083	0.53	3.81
2006	1	23	14	58	4	12.60233	40.485	1.17	3.72
2006	1	23	15	7	58	12.567	40.4965	0.01	2.47
2006	1	23	15	26	31	12.30733	40.611	8.07	2.71
2006	1	23	16	33	10	12.57217	40.5395	3.23	2.66
2006	1	23	18	29	22	12.59017	40.5115	0.02	2.68
2006	1	23	18	38	19	12.57867	40.47717	0.04	2.53
2006	1	23	21	14	7	12.56483	40.4795	0.03	2.28
2006	1	23	23	54	10	12.57683	40.5115	0.03	2.22
2006	1	24	1	13	31	12.54717	40.525	2.84	1.95
2006	1	24	14	28	23	12.47033	40.54967	7.13	1.99
2006	1	24	15	46	45	12.63733	40.533	3.54	1.57
2006	1	24	17	16	29	12.5795	40.47433	0.05	2.09
2006	1	24	17	20	25	12.60417	40.46067	0.76	2.01
2006	1	24	19	41	37	12.569	40.49967	0.02	2.27
2006	1	24	20	48	34	12.64983	40.51033	2.68	1.51
2006	1	24	22	16	35	12.59517	40.47	0.18	3.02
2006	1	24	23	7	4	12.5895	40.50517	0.03	2.14
2006	1	25	1	21	0	12.58717	40.45917	0.09	1.78
2006	1	25	2	37	20	12.58733	40.46967	0.02	2.53
2006	1	25	18	55	34	12.745	40.40583	3.5	1.86
2006	1	25	19	19	46	12.5505	40.5245	1.99	1.81
2006	1	25	19	22	50	12.6435	40.52183	2.97	0.86
2006	1	25	19	53	53	12.575	40.47433	0.01	1.76
2006	1	25	20	23	11	12.4285	40.598	1.21	1.88
2006	1	25	23	38	45	12.59017	40.46933	0.03	2.38
2006	1	25	23	41	54	12.59667	40.46717	0.06	2.25
2006	1	26	16	51	25	12.6155	40.45883	1.05	1.84
2006	1	26	11	7	50	12.5575	40.49017	0.12	3.34
2006	1	26	17	29	54	12.5115	40.538	2.52	2.23
2006	1	26	17	41	57	12.5845	40.47183	0.01	2.66
2006	1	26	20	38	18	12.552	40.49083	2.82	2.13
2006	1	26	22	58	4	12.547	40.51783	7.08	1.65
2006	1	26	23	29	41	12.5705	40.47267	0.03	2.71
2006	1	27	2	10	45	12.58617	40.45583	0.01	2.17
2006	1	27	11	13	42	12.444	40.58017	2.81	2.49
2006	1	27	17	33	11	13.391	39.95183	6.97	3.61
2006	1	27	7	30	21	12.60417	40.51767	2.09	2.32
2006	1	27	20	7	43	12.57833	40.44017	0.01	1.92
2006	1	27	20	20	6	12.54517	40.479	3.44	1.98
2006	1	27	20	24	20	12.55133	40.48883	3.04	2.37
2006	1	27	21	22	45	12.60133	40.50917	4.15	1.98
2006	1	27	21	33	14	12.64983	40.54883	3.99	1.88
2006	1	27	22	2	28	12.54917	40.4935	4.16	2.67
2006	1	28	17	37	37	12.57283	40.45883	2.8	1.69
2006	1	28	23	56	25	12.66783	40.56517	0.06	1.94
2006	1	29	34	25	50	12.272	40.6515	8.28	2.2
2006	1	29	5	14	39	12.579	40.52883	2.73	2.91
2006	1	29	6	51	1	13.35983	40.87783	0.02	3.03
2006	1	29	7	29	6	12.563	40.48883	4.49	3.01
2006	1	29	12	10	33	13.37867	40.913	0.02	3.4
2006	1	29	21	52	5	12.47267	40.5695	2.96	1.73
2006	1	29	23	22	51	12.50267	40.55883	2.79	1.89
2006	1	30	1	18	49	12.62967	40.563	2.73	2.03
2006	1	30	13	14	2	12.25233	40.6795	1.57	2.7
2006	1	30	20	36	5	12.546	40.498	3.06	2.12
2006	1	30	21	46	0	12.441	40.56967	0.81	1.92
2006	1	30	23	13	51	12.60583	40.50767	2.33	1.99
2006	1	31	19	44	26	12.5415	40.4885	2.97	2.51
2006	1	31	20	10	2	12.56567	40.52234	0.32	2.13
2006	2	1	7	49	33	12.53317	40.51667	2.32	2.18
2006	2	1	9	27	6	12.468	40.54883	3.09	2.07
2006	2	1	19	14	34	12.61517	40.5275	2.37	1.68
2006	2	1	20	7	10	12.50083	40.5415	2.8	1.91
2006	2	1	22	48	43	12.54467	40.49017	2.7	2.34
2006	2	1	23	16	10	12.55083	40.53383	3.18	1.94
2006	2	1	23	51	11	12.55783	40.4765	3.49	1.91
2006	2	2	23	12	93	12.571	40.4605	2.46	1.9
2006	2	2	43	29	97	12.6235	40.53133	2.3	1.61
2006	2	2	2	7	41	12.599	40.46967	0.47	3.18
2006	2	2	7	52	53	12.55767	40.4815	4.43	2.27
2006	2	2	22	47	39	13.02867	40.90717	1.97	2.28
2006	2	3	1	27	31	12.52733	40.541	2.91	1.86
2006	2	3	18	4	50	12.60183	40.47883	0.05	2.22
2006	2	4	15	1	27	12.53333	40.48617	1.11	2.44
2006	2	4	17	31	7	13.38917	40.92883	3.05	4.09
2006	2	4	18	46	10	12.5485	40.54933	0.03	1.87
2006	2	4	19	17	19	13.38933	40.92767	2.22	2.98
2006	2	4	19	32	34	12.54583	40.4965	2.86	2.21
2006	2	4	20	7	47	13.39283	40.93184	0.09	3.67
2006	2	5	22	50	87	12.65083	40.53033	4.36	1.61
2006	2	5	15	51	10	12.57033	40.45967	0.03	2.67
2006	2	6	15	44	5	12.64017	40.5395	3.91	1.9
2006	2	6	18	5	2	12.58667	40.516	2.28	1.89
2006	2	6	19	59	40	12.42833	40.58883	3.06	2.03
2006	2	7	9	26	31	12.572	40.45117	2.58	2.21
2006	2	7	10	19	50	12.5815	40.49434	1.42	2.26
2006	2	7	21	43	13	12.59483	40.43817	2.99	1.6
2006	2	7	22	54	55	12.5315	40.48517	1.31	2.49
2006	2	8	37	9	81	12.43033	40.58317	1.59	2.49
2006	2	8	8	35	2	13.23467	39.98583	8.45	2.69
2006	2	8	9	28	19	12.555	40.48033	4.73	2.27
2006	2	8	22	55	4	12.54617	40.48717	1.27	2.56
2006	2	9	21	10	29	12.50983	40.541	5.15	2.43
2006	2	9	23	24	53	12.51883	40.538	20.56	1.86
2006	2	9	23	39	59	12.6445	40.52967	4.42	1.02
2006	2	10	1	52	22	11.88317	41.06717	6.68	3.09
2006	2	10	18	9	2	12.52883	40.547	2.45	1.96
2006	2	10	21	42	38	12.57183	40.44733	2.82	1.67
2006	2	10	22	20	8	12.5575	40.49866	4.77	3
2006	2	10	23	10	51	12.58917	40.523	4.55	1.81
2006	2	11	1	10	52	12.5935	40.50667	1.87	2.28
2006	2	11	5	23	49	12.381	40.60817	3.26	1.25
2006	2	11	17	53	31	13.34233	39.64117	17.09	2.92
2006	2	11	21	52	50	12.395	40.6095	2.32	2.77
2006	2	11	1	17	6	12.86183	40.638	3.93	2.36
2006	2	12	12	10	34	12.45483	40.57917	3.41	2.57
2006	2	12	16	6	6	12.509	40.54783	4.5	2.28
2006	2	13	58	17	88	12.578	40.501	1.74	1.98
2006	2	13	12	4	32	13.42533	40.94817	2.8	3.86
2006	2	13	16	8	40	12.40683	40.29767	1.9	2.05
2006	2	13	16	13	59	12.404	40.2935	1.46	1.98
2006	2	13	16	34	15	13.3855	40.92717	4.23	2.83
2006	2	13	21	44	53	12.71	40.573	3.99	1.67
2006	2	13	23	59	31	13.40983	40.96567	3.3	2.88
2006	2	14	12	11	24	13.39517	40.93117	5.08	3.66
2006	2	14	9	13	42	12.55933	40.51417	9.96	2.03
2006	2	14	12	31	46	12.62183	40.5325	3.25	2.32
2006	2	14	20	38	1	12.57933	40.5215	8.03	2.05
2006	2	14	23	8	8	12.65617	40.50517	4.71	1.86
2006	2	15	2	53	25	12.37767	40.59317	0.05	2.81
2006	2	15	16	45	1	12.53	40.54867	3.11	2.32
2006	2	15	21	23	34	12.54667	40.525	8.13	1.96
2006	2	15	23	47	47	12.52683	40.5345	7.8	2.1
2006	2	16	57	23	59	12.50483	40.54367	3.05	1.55
2006	2	16	1	51	16	12.54033	40.54683	2.89	2.2
2006	2	16	2	10	50	12.6515	40.533	2.75	1.44
2006	2	16	2	12	31	12.57733	40.5105	6.94	1.79
2006	2	16	18	34	30	13.4085	40.93567	1.21	2.95
2006	2	16	19	55	1	12.64817	40.533	4.51	2.1
2006	2	16	20	52	13	12.55367	40.5215	7.73	1.97
2006	2	16	23	33	17	12.55533	40.49067	3.06	2.17
2006	2	17	9	51	9	12.57983	40.49533	5.3	2.48
2006	2	17	10	5	54	12.43433	40.62283	4.75	1.73
2006	2	17	22	49	41	12.35367	40.6465	8.51	1.78
2006	2	18	50	55	15	12.56183	40.52934	5.01	2.29
2006	2	18	1	31	32	12.54733	40.52517	7.05	1.56
2006	2	18	16	0	5	12.90333	39.82483	8.08	2.68
2006	2	18	17	31	4	12.6215	40.532	2.3	2.11
2006	2	18	18	19	26	12.5505	40.5375	4.55	1.8
2006	2	18	20	23	49	12.577	40.51217	7.9	1.97
2006	2	18	22	23	51	12.861	40.2655	0.3	1.96
2006	2	18	23	9	19	12.5665	40.4645	1.72	2.13
2006	2	18	23	12	29	12.54833	40.4735	3.33	1.51
2006	2	18	23	37	22	12.5705	40.461	1.89	1.85
2006	2	18	23	48	27	12.59083	40.466	2.35	1.78
2006	2	19	9	10	54	12.61633	40.5345	1.88	2.07
2006	2	19	18	2	22	12.339	40.62483	3.01	2.16
2006	2	19	20	45	57	12.40433	40.58883	10.95	1.73
2006	2	19	23	10	24	12.489	40.58083	5.09	1.61
2006	2	20	2	39	26	12.3955	40.66217	0.43	2.2
2006	2	20	18	22	6	12.5225	40.622	0.09	1.94
2006	2	21	51	6	31	12.32883	40.668	8.34	2.1
2006	2	21	54	23	70	12.32267	40.64133	7.21	2.31
2006	2	21	12	58	23	12.32283	40.65133	6.17	2.27
2006	2	21	1	3	1	12.31517	40.62983	2.57	2.48
2006	2	21	1	5	44	12.31683	40.6325	5.46	2.15
2006	2	21	6	20	56	12.32533	40.6175	2.33	2.62
2006	2	21	7	34	26	12.72533	40.793	0.03	2.41
2006	2	21	19	43	7	12.57583	40.44133	5.04	1.88
2006	2	22	2	2	2	13.28967	41.05433	0.02	2.89
2006	2	22	3	49	18	12.356	40.63367	7.27	3.31
2006	2	22	4	1	51	12.5755	40.53967	2.2	2.96
2006	2	22	19	19	54	12.58817	40.48317	1.74	1.33
2006	2	22	20	18	23	12.41833	40.62533	0.04	1.69
2006	2	23	1	57	59	12.588	40.46767	4.95	1.95
2006	2	23	8	23	30	12.53917	40.49267	2.41	2.31
2006	2	23	15	27	44	12.55317	40.53217	0.05	2.42
2006	2	23	9	21	3	12.576	40.50083	0.02	1.94
2006	2	23	21	32	17	12.59117	40.49683	1.8	1.8
2006	2	23	22	22	12	12.32617	40.64167	8.67	2.12
2006	2	24	10	39	55	12.6455	40.5155	5.57	1.36
2006	2	24	21	34	43	12.38233	40.592	2.78	1.7
2006	2	24	2	40	54	12.65433	40.52667	16.74	1.1
2006	2	24	20	50	2	12.57983	40.51517	7.5	1.82
2006	2	24	23	31	23	12.363	40.6215	8.96	2.15
2006	2	25	7	23	29	12.52333	40.531	0.02	2.68
2006	2	25	14	5	34	12.514	40.51783	2.55	1.63
2006	2	25	20	51	37	12.37033	40.62267	6.9	1.71
2006	2	25	23	55	36	12.52333	40.53733	0.02	2.17
2006	2	26	1	32	15	12.5245	40.4405	34.07	1.38
2006	2	26	2	9	20	12.46133	40.59317	3.12	2.02
2006	2	26	3	47	0	12.34233	40.61017	2.72	2.63
2006	2	27	14	51	50	12.68567	40.5575	0.03	2.03
2006	2	27	21	21	53	12.29767	40.60217	0.04	1.71
2006	2	28	20	38	59	12.5655	40.53217	0.27	2.01
2006	2	28	23	14	25	12.292	40.61483	2.59	1.72
2006	3	1	16	31	75	13.4995	39.94933	3.5	2.79
2006	3	1	19	51	43	12.48967	40.66	2.86	2.13
2006	3	1	53	5	23	13.37933	40.94017	3.29	3.06
2006	3	1	2	42	51	12.47267	40.5525	7.45	2.1
2006	3	1	8	47	59	13.498	39.94233	6.98	3.13
2006	3	1	18	23	32	12.634	40.548	2.22	2.25
2006	3	1	20	36	37	12.60717	40.51467	2.68	3.22
2006	3	1	21	36	28	12.55117	40.49434	3.62	1.96
2006	3	2	7	2	45	12.5925	40.4485	2.86	2.01
2006	3	2	17	27	16	12.63833	40.54517	2.88	2.19
2006	3	2	18	4	35	12.644	40.56633	2.3	1.95
2006	3	2	20	51	47	12.54767	40.4895	3.12	2.19
2006	3	2	23	42	19	12.5605	40.52033	7.05	1.38
2006	3	3	20	13	22	12.6205	40.5365	2.43	1.96
2006	3	4	20	9	24	12.31367	40.618	0.05	2.17
2006	3	4	21	13	1	12.45067	40.563	2.03	1.48
2006	3	4	22	58	55	12.5345	40.526	7.57	1.96
2006	3	5	1	35	21	12.32483	40.63033	8.65	2.01
2006	3	5	5	47	35	12.69133	40.32667	0.04	2.29
2006	3	5	11	51	17	12.56683	40.521	7.5	2.04
2006	3	5	20	35	47	12.5605	40.51883	9.8	1.84
2006	3	5	21	58	58	13.06267	40.92933	0.46	2.55
2006	3	5	23	9	57	12.552	40.53083	7.44	1.34
2006	3	6	20	1	22	12.43783	40.58	4.45	1.71
2006	3	6	55	53	50	12.53867	40.52333	12.87	1.4
2006	3	6	1	10	44	12.56967	40.517	8.01	1.53
2006	3	6	5	15	35	12.53067	40.509	2.16	3.02
2006	3	6	17	14	42	12.54383	40.53584	3.54	1.94
2006	3	6	20	25	7	12.58667	40.51817	9.98	1.7
2006	3	6	22	27	4	12.43383	40.59383	2.78	2.3
2006	3	6	22	35	40	12.4955	40.5385	12.51	1.74
2006	3	7	22	17	6	12.31333	40.61	1.97	1.61
2006	3	7	24	39	26	12.325	40.62433	0.72	2.46
2006	3	7	17	8	25	12.47033	40.60266	2.8	2.14
2006	3	7	17	54	52	12.351	40.60483	6.24	1.87
2006	3	8	22	21	36	12.458	40.56483	9.03	1.52
2006	3	8	28	21	85	12.4825	40.54833	8.14	1.36
2006	3	8	1	55	42	13.417	39.98867	6.92	2.53
2006	3	9	19	32	23	12.25783	40.68467	0.02	2.31
2006	3	9	23	15	9	12.35717	40.63833	3.09	2.29
2006	3	10	16	36	41	12.54033	40.48833	3.52	2.26
2006	3	10	19	33	0	12.55583	40.53383	4.71	2.09
2006	3	10	21	27	22	12.6555	40.52983	3.26	1.68
2006	3	11	6	1	18	12.58917	40.50834	5.79	2.4
2006	3	11	19	13	37	12.55967	40.48867	3.69	2.23
2006	3	11	23	32	42	12.63	40.52167	5.25	1.16
2006	3	12	2	29	58	12.5775	40.512	2.88	2.5
2006	3	12	9	33	22	12.65217	40.473	6.23	2.44
2006	3	12	18	42	0	12.66133	40.55717	0.85	2.68
2006	3	12	22	3	41	12.74517	40.59583	2.72	1.92
2006	3	13	2	37	36	12.6685	40.55867	0.02	1.99
2006	3	15	19	27	0	13.854	40.5225	0.18	1.98
2006	3	15	16	52	8	12.37133	40.63217	8.03	2.03
2006	3	15	18	52	58	12.33083	40.61267	6.08	1.85
2006	3	17	9	16	44	12.3685	40.65267	6.06	2.94
2006	3	18	1	23	27	12.352	40.62433	8.02	2.15
2006	3	18	13	56	5	12.5845	40.57483	0.03	2.67
2006	3	18	22	10	30	12.33483	40.597	4.5	2.09
2006	3	19	7	33	17	12.5575	40.54317	3.07	2.97
2006	3	19	12	29	12	12.558	40.49267	5.13	2.97
2006	3	20	2	3	37	12.52933	40.5205	9.28	2.18
2006	3	20	13	54	41	12.46267	40.562	2.13	2.3
2006	3	20	21	28	3	12.33533	40.6135	3.63	2.61
2006	3	20	22	15	55	12.34367	40.60633	5.89	1.78
2006	3	20	23	13	41	12.45333	40.55983	7.12	1.53
2006	3	20	23	54	2	12.48233	40.55067	12.69	1.54
2006	3	21	31	31	22	12.578	40.509	7.02	1.47
2006	3	21	19	51	30	12.33117	40.60917	8.07	2.16
2006	3	22	37	40	53	12.569	40.51983	7.24	1.74
2006	3	22	1	4	47	12.52167	40.5325	7.92	1.82
2006	3	22	21	5	22	12.5455	40.4895	4.04	2.07
2006	3	23	28	27	83	12.47083	40.54967	14.08	1.54
2006	3	23	37	6	65	12.5985	40.50483	5.48	1.51
2006	3	23	1	15	57	12.67333	40.35367	6.69	1.68
2006	3	25	4	7	8	12.28683	40.65383	8.64	2.92
2006	3	25	21	56	35	12.35183	40.59917	2.44	2.59
2006	4	1	23	53	38	12.4647	40.5635	5	2.42
2006	4	3	23	25	35	11.2503	40.9005	5	3.16
2006	4	4	30	29	15	11.2607	40.885	5	3.35
2006	4	4	1	17	43	11.1888	40.9472	5	2.92
2006	4	4	22	26	15	12.3252	40.5982	5	2.69
2006	4	5	20	17	39	12.4823	40.4793	5	1.76
2006	4	5	20	20	10	12.4892	40.4987	5	1.99
2006	4	5	21	13	0	12.4013	40.5973	5	1.68
2006	4	7	58	33	80	12.3558	40.62	5	2.19
2006	4	10	13	36	44	13.5527	38.296	5	5.10
2006	4	11	1	39	39	11.8212	40.9748	5	2.59
2006	4	12	1	17	2	13.017	40.382	5	1.36
2006	4	13	7	0	15	11.2615	40.817	5	3.04
2006	4	13	13	5	56	11.2127	40.9393	5	3.00
2006	4	14	1	49	44	12.3775	40.6042	5	3.27
2006	4	14	19	27	0	11.234	40.9362	5	2.98
2006	4	14	23	21	28	12.394	40.6128	5	2.39
2006	4	15	28	15	1	11.2547	40.9083	5	2.49
2006	4	15	21	59	51	11.1827	40.967	5	3.08
2006	4	17	10	8	28	11.2402	40.9192	5	3.21
2006	4	17	18	22	56	11.2367	40.927	5	3.75
2006	4	20	19	53	53	11.1498	40.9787	5	2.24
2006	4	22	2	30	23	11.2943	40.874	5	3.31
2006	4	22	4	37	34	11.2552	40.9275	5	2.89
2006	4	22	6	57	59	11.215	40.9888	5	3.21
2006	4	22	11	54	20	11.2397	40.9347	5	3.20
2006	4	22	18	34	46	11.2453	40.9263	5	4.06
2006	4	22	19	17	1	11.0987	40.9975	5	2.89
2006	4	22	20	51	1	11.2005	40.8953	5	2.91
2006	4	22	20	51	37	11.188	40.9147	5	3.02
2006	4	22	21	0	32	11.2062	40.9155	5	2.70
2006	4	22	21	42	47	11.2742	40.963	5	2.65
2006	4	22	22	1	13	11.264	40.9345	5	2.90
2006	4	22	22	31	46	11.2702	40.9013	5	2.83
2006	4	22	23	14	14	11.4623	39.8042	5	2.24
2006	4	22	23	15	12	11.4713	39.768	5	2.25
2006	4	23	21	4	54	12.5463	40.4825	5	2.11
2006	4	24	6	53	52	13.2773	39.9773	5	3.58
2006	4	24	20	26	51	13.203	39.8898	5	3.25
2006	4	25	22	21	51	12.4968	40.2808	5	2.20
2006	4	26	21	58	23	11.244	40.9463	5	3.28
2006	4	27	1	20	24	11.2722	40.9205	5	2.58
2006	5	1	21	52	45	12.521	40.5118	5	1.67
2006	5	1	22	42	53	12.326	40.652	5	2.62
2006	5	7	20	18	33	12.312	40.5888	5	1.95
2006	5	18	20	10	55	12.313	40.6357	5	2.62
2006	5	18	21	56	6	12.3303	40.623	5	2.50
2006	5	18	22	51	6	11.2087	40.8458	5	2.49
2006	5	26	21	42	34	12.2607	40.642	5	2.33
2006	5	26	23	9	55	13.0277	39.6055	5	2.93
2006	5	26	23	41	12	12.3107	40.6227	5	3.75
2006	5	27	18	32	75	12.354	40.6552	5	1.90
2006	5	27	23	21	79	12.327	40.6332	5	1.95
2006	5	29	21	38	45	12.4497	40.5823	5	1.82
2006	5	30	23	22	27	12.4713	40.5148	5	1.80
2006	5	31	23	11	5	12.3887	40.591	5	2.21
2006	6	5	1	18	59	12.3418	40.6365	5	2.31
2006	6	9	19	29	5	11.1452	40.92	5	4.04
2006	6	10	0	35	5	11.1103	40.953	5	3.39
2006	6	10	1	31	87	11.236	40.8198	5	3.02
2006	6	10	21	6	57	12.5797	40.527	5	2.13
2006	6	10	21	33	1	12.3337	40.6438	5	1.77
2006	6	10	23	21	25	12.3085	40.6267	5	1.93
2006	6	11	23	31	15	12.311	40.6367	5	2.02
2006	6	17	12	39	7	12.3402	40.6317	5	2.89
2006	6	17	12	49	50	12.3338	40.6372	5	2.97
2006	6	17	13	16	5	12.346	40.6208	5	3.09
2006	6	17	13	26	29	12.332	40.5517	5	3.10
2006	6	17	13	38	18	12.3397	40.6277	5	3.33
2006	6	17	13	45	16	12.3237	40.6247	5	3.54
2006	6	17	13	46	56	12.338	40.6242	5	3.60
2006	6	17	13	55	8	12.342	40.6222	5	3.58
2006	6	17	14	1	29	12.3515	40.6097	5	3.68
2006	6	17	14	9	29	12.3412	40.6267	5	4.14
2006	6	17	14	17	27	12.3097	40.635	5	3.86
2006	6	17	14	20	59	12.3563	40.6203	5	4.16
2006	6	17	14	33	32	12.3398	40.6072	5	4.70
2006	6	17	14	45	13	12.3458	40.621	5	4.63
2006	6	17	15	3	45	12.3557	40.622	5	3.59
2006	6	17	15	10	39	12.316	40.6393	5	3.60
2006	6	17	15	20	23	12.3807	40.6278	5	3.80
2006	6	17	15	40	5	12.3605	40.5985	5	3.88
[truncated: 5,327 more rows]
