# Supplementary material for: Simultaneous rift-scale inflation of a deep crustal sill network in Afar, East Africa
Source: Nat Commun. 2024 May 20;15:4287. doi: 10.1038/s41467-024-47136-4 (PMC11893136; doi:10.1038/s41467-024-47136-4)
Supplement: Supplementary file 6 — Supplementary Data 5 [file 41467_2024_47136_MOESM8_ESM.gz]

Archive with 1 entries (1 files):
- tserr_014_14-21.csv
