# Supplementary material for: Simultaneous rift-scale inflation of a deep crustal sill network in Afar, East Africa
Source: Nat Commun. 2024 May 20;15:4287. doi: 10.1038/s41467-024-47136-4 (PMC11893136; doi:10.1038/s41467-024-47136-4)
Supplement: Supplementary file 7 — Supplementary Data 6 [file 41467_2024_47136_MOESM9_ESM.gz]

Archive with 2 entries (2 files):
- vel_err_006.csv
- vel_err_006.rsc
