# Supplementary material for: Simultaneous rift-scale inflation of a deep crustal sill network in Afar, East Africa
Source: Nat Commun. 2024 May 20;15:4287. doi: 10.1038/s41467-024-47136-4 (PMC11893136; doi:10.1038/s41467-024-47136-4)
Supplement: Supplementary file 8 — Supplementary Data 7 [file 41467_2024_47136_MOESM10_ESM.gz › vel_err_014.rsc]

WIDTH             4080
FILE_LENGTH       3600
X_FIRST           39.800000000    
X_STEP            0.000833333     
Y_FIRST           13.000000000    
Y_STEP            -0.000833333    
