# Supplementary material for: Simultaneous rift-scale inflation of a deep crustal sill network in Afar, East Africa
Source: Nat Commun. 2024 May 20;15:4287. doi: 10.1038/s41467-024-47136-4 (PMC11893136; doi:10.1038/s41467-024-47136-4)
Supplement: Supplementary file 9 — Supplementary Data 8 [file 41467_2024_47136_MOESM11_ESM.xlsx]

## Sheet: err_calc_sill1
#Set	No	lon(d)	lat(d)	D(km)	L(km)	W(km)	str(d)	dip(d)	op(mm)
1	1	41.8639	12.2354	33.09	7.15	10.2	-56.7	-8.6	153.2
2	1	41.9011	12.2414	4.13	2.42	1	-41.5	-4	77.9
3	1	41.8787	12.2203	18.93	7.02	9.55	-44.9	-9.2	59.3
4	1	41.8758	12.1915	10.13	1.55	15	-20.4	-10	56
5	1	41.8735	12.2335	22.36	9.12	8.49	-58.6	-9.4	64.2
6	1	41.8633	12.2445	11.88	5.75	3.26	-27.3	-5.5	70.2
7	1	41.8779	12.2288	21.17	5.92	2.94	-44	-9.1	169.1
8	1	41.8901	12.23	18.47	2.16	10.53	-20.2	-9.4	107.5
9	1	41.8408	12.1677	30.23	10.03	11.55	-58.7	-1.8	78.7
10	1	41.6002	12.3234	20.89	11.06	10.04	-27.6	-8.4	44
11	1	41.8166	12.264	34.97	8.11	9.94	-50.6	-1.8	177.9
12	1	41.8385	12.2308	34.47	15.02	8.09	-39.1	-9.7	106.8
13	1	41.8332	12.2344	31.32	12.56	10.18	-59.9	-9.3	75
14	1	41.881	12.1756	2.05	1	12.92	-67.8	4.6	15.1
15	1	41.8473	12.2474	26.92	11.72	8.53	-62.9	-9.4	77
16	1	41.8624	12.2143	27.06	11.42	5.85	-26.1	-4.3	85.7
17	1	41.8548	12.2215	30.73	10.74	8.45	-38.7	-6.6	118.8
18	1	41.8248	12.1924	22.73	14.44	8.17	-67.5	-4.7	35.6
19	1	41.8011	12.0652	34.96	16.2	10.88	-41.6	4.3	33.4
20	1	41.8251	12.0455	32.07	13.06	10.8	-44.9	8.4	10.3
21	1	41.8591	12.2005	16.92	3.19	5.41	-69	-9.1	124.6
22	1	41.8779	12.2401	26.5	10.48	12.61	-27.2	-8.3	57.7
23	1	41.615	12.1647	2.01	5.75	14.62	-34.5	-10	9.2
24	1	41.8376	12.205	19.23	5.04	10.78	-43.1	1.7	45.3
25	1	41.879	12.1894	33.27	15.02	4.31	-38.9	-5.7	118.7
26	1	41.8869	12.2113	3.85	12.38	1.02	-25.2	-6.5	26.9
27	1	41.8902	12.2135	19.51	8.75	4.44	-48.2	-7.5	74.1
28	1	41.7216	12.1605	2.01	5.71	1	-51.7	-10	56.1
29	1	41.8554	12.2001	13.7	4.04	3.3	-40.3	6.5	115.9
30	1	41.8734	12.2077	17.58	1.91	7.16	-41.8	-9.7	198.4
31	1	41.8427	12.2466	27.97	15.32	8.68	-52.8	-7.1	62.1
32	1	41.8713	12.2513	33.52	11.48	7.88	-56	-9	163.9
33	1	41.8482	11.9264	33.74	3.08	4.75	-59	0.7	130
34	1	41.8693	12.2419	15.33	2.37	11.11	-26.5	-6.6	104.8
35	1	41.858	12.2015	20.77	4.33	4.7	-55.8	-2.8	169.1
36	1	41.8348	12.2621	28.57	13.87	4.66	-43.6	-8.3	136.2
37	1	41.9223	12.2954	2.03	4.67	1.01	-41.1	10	27.7
38	1	41.7899	12.1631	10.02	1.01	14.17	-44.5	9.7	114.1
39	1	41.8567	12.2323	23.2	11.83	4.75	-49.9	-9.4	83.7
40	1	41.8883	12.2081	17.17	3.22	3.81	-48.6	-9.8	181.9
41	1	41.8492	12.2081	35	6.78	12.28	-47	-8.1	129.5
42	1	41.8391	12.1779	16.47	2.88	3.11	-32.9	7	195.2
43	1	41.6	11.953	6.93	5.92	3.26	-21.8	0.7	29.3
44	1	41.6766	12.1236	5.86	1.01	12.88	-51.1	-6	18.7
45	1	41.8886	12.2111	17.79	6.86	8.19	-50.9	-4.6	63.1
46	1	41.8055	12.2051	34.55	16.33	6.02	-59.2	0.6	130.3
47	1	41.8806	12.2342	11.82	6.22	3.68	-33.5	-8.6	57.3
48	1	41.8409	12.189	24.51	8.56	9.43	-40.7	6.7	69
49	1	41.8734	12.2258	24.05	13.95	2.58	-45.2	-8.7	173.5
50	1	41.6003	12.2128	30.03	6.37	8.51	-20.5	7.7	81
51	1	41.8585	12.2316	33.48	17.55	5.92	-56.5	-9.5	121.7
52	1	41.6345	12.3003	34.11	12.12	4.82	-51.3	1.2	94.4
53	1	41.7811	12.0831	27.23	6.48	3.61	-40	4.5	18.7
54	1	41.8706	12.2143	24.62	16.29	5.46	-47.1	-4.2	51.2
55	1	41.7422	11.9847	33.81	10.18	12.03	-21.1	-7.8	22
56	1	41.848	12.2141	13.02	3.42	10.39	-51.6	7	50.7
57	1	41.8723	12.1898	27.3	14.66	8.85	-43.3	-3	33
58	1	41.6213	12.3173	32.99	13.98	6.08	-49.2	0	35.2
59	1	41.8173	12.1659	13.88	1.09	14.51	-31	7.5	91.9
60	1	41.8837	12.1779	18.3	17.58	4.19	-28.1	-1.2	39.8
61	1	41.6002	11.9	2.4	10.21	2.93	-46.5	-10	69
62	1	41.8674	12.2379	26.36	5.72	8.16	-61.7	-9	141
63	1	41.8525	12.2017	23.21	4.1	7.11	-44.8	-5.1	149.4
64	1	41.6708	12.1609	11.97	9.4	1	-56	8.6	121.6
65	1	41.7881	12.2218	35	7.33	10.22	-22.7	6.5	165.3
66	1	41.6124	12.3235	29.65	7.39	2.22	-33.6	4.5	113.2
67	1	41.7495	12.1418	2.52	19.94	1.01	-70	10	22.9
68	1	41.6102	12.2389	34.99	5.61	12.92	-40.1	-0.6	67
69	1	41.8365	12.176	29.56	16.64	7.29	-43.5	-2	60.6
70	1	41.6967	11.9734	30.25	13.15	5.03	-25.3	0.9	47.4
71	1	41.8529	12.2319	30.76	14.1	4.96	-66.7	-5.1	124
72	1	41.8509	12.1993	18.97	7.99	9.84	-37.6	-2.7	29.5
73	1	41.8593	12.1961	22.35	4.79	6.3	-56.7	-0.9	147.9
74	1	41.8582	12.2616	18.77	3.06	14.13	-39.3	-8.6	116.8
75	1	41.7642	11.9164	34.97	15.33	2.18	-62.4	5.3	159.8
76	1	41.8631	12.2294	3.88	7.23	1	-31.2	0.4	33.2
77	1	41.7721	12.0765	24.61	4.86	4.64	-40.6	3.3	24.3
78	1	41.8348	12.2422	5.56	19.97	1.07	-69.6	-9.2	31.1
79	1	41.7358	11.8999	35	19.53	3.03	-37	9.3	173.1
80	1	41.8407	12.2108	25.96	11.33	4.23	-64.9	-7.7	104.6
81	1	41.8555	12.2293	21.06	19.32	1.48	-60.9	-9.5	145.5
82	1	41.6251	11.9013	13.57	6.72	1.37	-35	-6.1	197.4
83	1	41.8909	12.2077	2	1	15	-35.5	-10	13.2
84	1	41.9048	12.2332	11.68	12.11	1.14	-42.2	-10	88.1
85	1	41.8508	12.2463	32.7	9.09	11.03	-31.9	-8.2	98.1
86	1	41.837	12.1826	23.96	7.12	11.91	-54.3	-0.6	57.6
87	1	41.6657	11.9288	3.97	15.44	1.01	-48.8	-8.5	27.7
88	1	41.8384	11.9683	34.12	2.29	11.53	-55.3	1	100
89	1	41.8439	12.2374	34.28	15.96	6.55	-51.2	-9.7	106.6
90	1	41.8338	12.254	32.72	15.32	5.36	-52.2	-5.6	142.9
91	1	41.7451	12.2744	34.75	5.27	6.01	-34.1	5.1	98.5
92	1	41.9022	12.0947	28.78	4.88	2.94	-49.3	-3.5	90.2
93	1	41.8515	12.2004	27.72	7.79	14.12	-27.5	-5.7	63.5
94	1	41.8195	12.2253	29.68	8.06	12.52	-32.6	-5.4	90.9
95	1	41.8858	12.2171	17.68	11.82	4.8	-57.6	-10	45
96	1	41.865	12.2098	2	18.2	13.2	-41.3	-10	5.3
97	1	41.8562	12.2113	30.51	19.76	7.13	-56	-8.8	67.9
98	1	41.8038	12.2482	29.26	11.28	10.59	-53.7	-7.9	78.5
99	1	41.8859	12.1478	2.02	4.06	14.95	-45.7	10	5.8
100	1	41.864	12.2065	23.11	13.42	14.54	-44.9	-4.2	22.5

## Sheet: err_calc_sill2
#Set	No	lon(d)	lat(d)	D(km)	L(km)	W(km)	str(d)	dip(d)	op(mm)
1	2	42.1586	11.7039	4	1.44	4.43	-20	-0.3	69.2
2	2	42.1525	11.7024	4	1.02	3.52	-69.9	-6	91.7
3	2	42.132	11.6943	7.65	18.59	3.5	-48.7	9.9	14.7
4	2	42.1312	11.7082	8.6	16.42	3.5	-56	9	20.5
5	2	42.1612	11.7032	4	14.92	5.78	-70	10	6.3
6	2	42.122	11.6947	4.02	19.62	7.74	-43.1	10	4.9
7	2	42.0238	11.6005	24.67	5.03	4.21	-33.1	0	21.3
8	2	42.1359	11.7342	15.51	7.89	3.52	-44.9	0.7	73.1
9	2	42.1536	11.7411	10.37	19.95	5.32	-30.2	-4.9	13.3
10	2	42.094	11.782	6.72	19.68	3.52	-21.5	4.7	9.7
11	2	42.1623	11.6854	6.61	17.13	3.51	-47.2	1.3	13.4
12	2	42.1418	11.7086	11	6.09	3.5	-28.3	5.8	54.1
13	2	42.1301	11.6979	6.37	10.38	3.51	-65.6	9.4	24.3
14	2	42.1601	11.7066	4	12.79	9.94	-53.1	10	9.4
15	2	42.1788	11.7335	4	17.94	10	-70	-6	5.7
16	2	42.12	11.728	10.11	18.08	3.5	-38.4	8.5	19.2
17	2	42.1559	11.7123	10.33	5.29	3.5	-54.7	9.2	51.1
18	2	42.1679	11.6949	7.12	11.93	4.65	-65.3	4.2	26.5
19	2	42.1775	11.6893	7.27	3.95	3.51	-51.9	6.7	38.5
20	2	42.1209	11.731	11.96	14.4	5.65	-57	9.7	16.3
21	2	42.1453	11.7	7.07	6.25	3.5	-48.1	9.9	42.2
22	2	42.1447	11.7004	7.76	12.1	3.5	-65.3	7.9	16.6
23	2	42.0954	11.7463	4	1.01	9.87	-30.4	10	36.9
24	2	42.1687	11.6997	4	1.05	3.5	-44.6	-6	95.4
25	2	42.1297	11.7007	7.73	9.1	3.51	-39.6	9.8	21.3
26	2	42.1799	11.7069	4	1.01	10	-20	10	43.8
27	2	42.1732	11.6815	4.01	1.02	7.58	-20	-5.6	69.5
28	2	42.1519	11.7703	11.03	19.74	3.5	-24.8	-5	25.2
29	2	42.1706	11.6809	4.01	13.22	7.48	-61.4	10	7.6
30	2	42.1552	11.6859	8.31	8.84	3.51	-39.8	2.5	29.8
31	2	42.1531	11.6822	4	13.65	3.5	-52	10	14.1
32	2	42.1076	11.7261	4.28	20	9.07	-51.8	10	4.3
33	2	42.159	11.6971	9.83	2.89	3.5	-51	8.5	83.9
34	2	42.1351	11.7697	4	20	10	-20	-6	3.6
35	2	42.1444	11.7165	10.38	18.64	9.05	-40.3	3.9	9.1
36	2	42.079	11.8203	4.18	1.1	10	-49.3	-3.8	31.5
37	2	42.1559	11.6945	7.5	10.91	3.5	-64.8	10	24.9
38	2	42.1332	11.6883	5.11	19.08	3.52	-39.8	10	8.7
39	2	42.1446	11.7013	4	20	10	-69.5	10	5.2
40	2	42.1744	11.7145	4	1	10	-35	0.2	49.1
41	2	42.1641	11.7016	5.88	3.34	3.58	-59.2	-5.7	41.5
42	2	42.2112	11.6856	4	2.16	3.5	-20	-6	52.6
43	2	42.1504	11.7239	13.72	6.28	3.51	-61.2	3.6	69
44	2	42.1534	11.6768	10.93	12.17	3.5	-51.1	3.6	28.7
45	2	42.1603	11.6714	4	11.45	4.13	-50.8	10	14.1
46	2	42.1624	11.7119	4	16.78	3.5	-68.1	10	13.4
47	2	42.106	11.7527	4	1.03	3.5	-41.7	10	65.5
48	2	42.1362	11.7632	4	20	10	-26.5	10	6.2
49	2	42.1353	11.7252	4.85	16.92	3.5	-34.7	-1.6	8.7
50	2	42.1315	11.7032	4.01	10.75	5.97	-64.1	10	9.1
51	2	42.1531	11.722	4	20	10	-40.3	10	6.1
52	2	42.1577	11.6847	8.9	11.51	3.5	-51.8	9	22
53	2	42.153	11.6979	6.86	14.97	3.51	-69.5	10	14.9
54	2	42.1381	11.7632	4	17.65	9.67	-33.7	10	6.5
55	2	42.1583	11.7032	7.86	20	3.74	-35.9	1.4	15.7
56	2	42.1368	11.7156	10.36	8.02	3.53	-41.9	5.3	44.6
57	2	42.1608	11.6931	4	1	5.33	-45.9	10	80.7
58	2	42.2198	11.7626	4.63	2.4	3.52	-62.9	-2.6	29.9
59	2	42.1814	11.6601	4.39	1.02	10	-41.1	2.8	34.4
60	2	42.1515	11.6938	4.01	12.76	3.5	-70	-5.9	12.8
61	2	42.1348	11.7248	4.1	20	3.5	-36.8	9.3	9.6
62	2	42.1497	11.7021	4	16.28	10	-28.7	10	5.9
63	2	42.1345	11.7142	4	8.74	3.5	-37.5	10	17.5
64	2	42.1248	11.738	11.39	3.76	4.46	-43.6	9.3	47.3
65	2	42.1345	11.7354	13.18	8.63	4.26	-56.4	-1.2	35.8
66	2	42.1641	11.6744	6.65	9.52	3.5	-56.9	7.8	18.8
67	2	42.1209	11.7392	10.85	19.88	4.28	-29.7	5	20.3
68	2	42.1462	11.7028	9.03	7.79	3.5	-50.8	9.5	40
69	2	42.1421	11.6915	4	13.02	3.5	-70	-4.9	12.4
70	2	42.1481	11.7004	9.91	9.21	3.5	-46	6.3	34.2
71	2	42.1392	11.6976	4	14.6	3.5	-42.6	10	15.1
72	2	42.1526	11.7148	4	18.78	8.92	-20	10	6.6
73	2	42.1476	11.701	13.14	9.05	3.51	-42.4	8.2	49.8
74	2	42.1288	11.7013	6.76	3.71	3.5	-62.9	6.1	23.8
75	2	42.0898	11.7354	8.04	9.67	3.55	-54.8	10	20.4
76	2	42.1599	11.7094	11.41	11.5	3.5	-46.9	5	35.1
77	2	42.1409	11.6986	5.16	1.41	3.5	-25.4	8.1	43.1
78	2	42.1405	11.7129	10.96	12.4	3.5	-35.6	8.8	26.8
79	2	42.155	11.7166	4.04	1	10	-68.2	8.9	46.2
80	2	42.1534	11.7919	11.35	19.14	3.5	-37.6	0	18.8
81	2	42.1466	11.7173	14.25	6.85	3.5	-47.8	1.8	69.6
82	2	42.1155	11.8187	9.57	19.87	3.5	-33.1	-5.2	14.6
83	2	42.1551	11.676	5.9	14.08	3.51	-66	10	16
84	2	42.1701	11.6791	11.13	7.34	3.5	-53.3	2.3	41.2
85	2	42.1128	11.7725	14.7	8.92	9.27	-64.8	1.9	19.7
86	2	42.1735	11.6621	4.63	13.63	3.79	-35.1	9.9	11.5
87	2	42.1381	11.7027	5.11	1.04	10	-20	9.9	47.9
88	2	42.1278	11.7189	6.57	13.8	3.54	-69.2	6.1	14
89	2	42.1177	11.7351	8.43	6.79	3.5	-24.2	7.5	27.8
90	2	42.1123	11.7744	4	20	10	-20	10	5.8
91	2	42.1427	11.7174	13.75	9.14	3.5	-59.1	10	44.6
92	2	42.1561	11.6961	4	11.13	7.99	-63.5	10	9.4
93	2	42.168	11.7022	4	15.64	3.5	-67.7	-6	13
94	2	42.1488	11.7295	16.76	13.53	3.52	-40.7	-4.4	47.2
95	2	42.1607	11.6969	4	1.05	5.7	-69.9	-3.7	97.7
96	2	42.1433	11.7069	10.3	6.51	3.5	-51.8	4	48.3
97	2	42.1357	11.77	4	20	9.23	-23.3	-5.8	5.9
98	2	42.1215	11.7725	4	20	10	-29.5	10	7.4
99	2	42.1569	11.6958	10.33	5.51	3.5	-45.9	1.9	65.6
100	2	42.1232	11.6938	4	16	3.5	-64.5	10	11

## Sheet: err_calc_sill_3
#Set	No	lon(d)	lat(d)	D(km)	L(km)	W(km)	str(d)	dip(d)	op(mm)
1	3	42.4571	11.7037	17.15	15	4.5	-60	-4.5	76.8
2	3	42.3745	11.6672	8.78	8.39	4.51	-56.4	9.9	44.2
3	3	42.3837	11.717	20.16	14.96	6.46	-57.6	9.7	56.8
4	3	42.3673	11.828	11.64	14.72	4.5	-40.6	-0.1	22.1
5	3	42.3796	11.7762	11.45	15	4.51	-20.2	-3.8	29.5
6	3	42.3866	11.6794	3	12.53	9.8	-51.2	-5	11.4
7	3	42.3632	11.7587	21.24	14.43	6.51	-29.4	9.7	58.9
8	3	42.4044	11.751	20.03	14.85	4.84	-54.7	-4.4	74.1
9	3	42.3578	11.718	3	2	4.5	-20	9.9	63.8
10	3	42.4488	11.7006	5.73	2	10	-27.9	-5	26.3
11	3	42.4026	11.6648	3	2	8.5	-58.5	-0.2	71.3
12	3	42.3561	11.6762	3	2	10	-51.6	9.9	33.2
13	3	42.3823	11.7074	14.31	9.69	7.03	-46.7	6.2	46.1
14	3	42.4794	11.6724	19.21	7.41	6.22	-34.8	-3	88.8
15	3	42.4796	11.7126	3	9.57	10	-60	-5	6.8
16	3	42.3674	11.7389	18.94	15	6.6	-23.3	9.8	44.3
17	3	42.4338	11.7233	5.47	14.85	4.5	-59.2	-5	15.4
18	3	42.3539	11.735	21.72	12.81	7.47	-48.5	9.5	52.8
19	3	42.3723	11.7436	18.12	14.92	4.61	-29.3	2.1	64.6
20	3	42.3771	11.7083	19.39	13.51	7.62	-43.6	6.8	58.1
21	3	42.3509	11.7375	15.49	6.25	8.03	-42	9.8	60.1
22	3	42.3701	11.6868	3.25	9.9	10	-60	-5	12
23	3	42.3928	11.7718	11.09	13.96	4.5	-51.5	-0.3	29.9
24	3	42.324	11.8304	16.87	9.52	6.43	-34.8	8.9	39.2
25	3	42.396	11.6878	3.67	12.75	4.5	-60	-2.9	19.9
26	3	42.3838	11.6638	3.21	2.32	4.51	-20	-2	96.2
27	3	42.3687	11.7237	13.44	14.14	4.5	-48.9	9	48.8
28	3	42.4724	11.7002	3	14.04	4.5	-46.9	-5	8.3
29	3	42.3629	11.719	6.3	2	6.5	-30.3	8.3	66.2
30	3	42.3947	11.7644	10.04	15	4.5	-54.5	-5	29.5
31	3	42.357	11.7056	10.83	8.19	4.5	-41.6	6.8	48.7
32	3	42.4043	11.6698	3	9.29	4.5	-20	-5	49.5
33	3	42.3727	11.7553	12.33	14.88	4.8	-55.7	-4.7	46.8
34	3	42.4096	11.7182	16.57	14.6	5.22	-54.8	-4.6	48.9
35	3	42.4192	11.7178	21.76	10.69	8.18	-36.5	0.8	68.1
36	3	42.3691	11.8256	7.4	8.49	4.5	-23	-2.4	20.2
37	3	42.3482	11.7954	15.25	11.66	4.51	-47.8	-1.2	45.8
38	3	42.3376	11.6723	23.61	5.13	5.48	-28.4	6.4	7.7
39	3	42.4738	11.698	10.46	7.48	4.51	-27	-5	34.7
40	3	42.3307	11.8106	10.45	14.48	4.5	-22.1	9.8	18.7
41	3	42.4375	11.6873	17.64	9.14	8.88	-49.4	6.6	37.4
42	3	42.3781	11.7871	14.61	6.5	4.6	-55.7	-5	88.3
43	3	42.3577	11.8186	12.67	10.18	4.5	-39.7	2.9	38
44	3	42.3613	11.5496	3.01	12.8	4.5	-21.8	-5	5.4
45	3	42.4115	11.7075	10.77	14.98	4.5	-57.2	7.2	23.8
46	3	42.3805	11.7718	3	14.93	10	-40.1	-5	8.2
47	3	42.359	11.7541	17.69	14.7	4.69	-23.9	9.7	62.9
48	3	42.4057	11.7359	13.6	14.88	6.13	-49.7	-4.3	42.9
49	3	42.3955	11.6884	3	12.9	4.5	-54.7	9.9	28.8
50	3	42.3801	11.704	17.76	12.89	7.46	-37.4	9.1	62.1
51	3	42.3586	11.7841	6.35	12.28	4.5	-21.8	-1.4	15.4
52	3	42.3632	11.7441	20.26	14.42	5.46	-46.7	9.8	54.5
53	3	42.3802	11.7345	17.77	14.95	4.63	-45.2	5.8	63.1
54	3	42.392	11.694	3	11.82	9.23	-25.6	-5	11.3
55	3	42.3996	11.6954	16.7	13.98	8.94	-50.5	9.9	47.4
56	3	42.3227	11.8305	3	14.34	7.18	-55.1	-5	8.5
57	3	42.4172	11.6322	3	2	5.65	-60	9.9	38.1
58	3	42.4792	11.696	8.05	2	9.73	-58.8	-1.7	62.3
59	3	42.4656	11.7058	4.64	11.37	4.51	-43.2	-4.1	10.7
60	3	42.3697	11.7669	16.56	14.99	6.71	-38.7	-4.9	47.4
61	3	42.3678	11.7596	18.84	14.94	5.39	-21.2	9.8	65.1
62	3	42.3851	11.6741	6.94	4.44	4.5	-21.6	0.8	44.8
63	3	42.4254	11.7185	11.8	14.99	4.5	-59.3	-4.8	39.3
64	3	42.3597	11.823	3.31	4.88	4.89	-20	9.6	10.2
65	3	42.3857	11.6829	3	4.75	10	-59.2	9.9	19.8
66	3	42.4017	11.6583	3	6	7.76	-53.6	9.9	27.4
67	3	42.4776	11.5538	3	9.08	10	-26.4	9.9	7.1
68	3	42.3663	11.7615	20.44	13.15	5.55	-33.5	8.4	48.3
69	3	42.3731	11.812	3	4.96	9.95	-26.8	9.9	9.8
70	3	42.371	11.746	18.21	14.43	7.97	-25.4	2	45.1
71	3	42.4742	11.6983	9.13	2.82	4.5	-49.4	-5	64.7
72	3	42.384	11.689	7.92	14.97	10	-59.8	9.9	12.8
73	3	42.3822	11.7044	3	8.9	4.5	-39.6	-5	40.7
74	3	42.2336	11.7191	3.81	7.9	9.8	-48.9	5.9	9.7
75	3	42.3809	11.699	13.63	12.55	6.58	-40.7	9.7	38.2
76	3	42.3593	11.7409	16.62	14.91	4.73	-29.3	9.9	57.3
77	3	42.4243	11.6931	13.24	3.66	9.7	-21.6	-2	56.3
78	3	42.4794	11.686	12.9	2	8.78	-28.4	4	92.6
79	3	42.4794	11.6784	8.89	8.03	4.51	-43.7	5.4	30.2
80	3	42.3833	11.8179	9.5	5.88	4.5	-49	-4.8	44.9
81	3	42.3455	11.6809	3	2	10	-56.9	9.9	18.9
82	3	42.3877	11.8153	8.88	13.11	4.5	-43.9	-4.1	18.6
83	3	42.3761	11.6945	15.77	9.75	9.48	-43.1	8.9	38.7
84	3	42.3621	11.7236	11.96	14.97	9.71	-20	9.8	24.1
85	3	42.4341	11.6959	18.69	14.34	5.25	-51.6	5.6	50.6
86	3	42.3828	11.6959	7.54	6.46	4.5	-51.8	-0.2	48.7
87	3	42.3811	11.71	3	9.74	4.5	-46.5	-5	34.5
88	3	42.4429	11.6972	21.04	14.86	4.8	-59.1	6.5	69.9
89	3	42.3524	11.8149	16.65	11.03	4.91	-24.3	-3.4	54.3
90	3	42.3636	11.6822	7.1	10.69	4.5	-41.6	9.9	31.1
91	3	42.4471	11.7029	20.34	13.11	8.9	-50.7	1.2	40.3
92	3	42.395	11.7015	13.19	15	4.5	-57.5	9.9	51.1
93	3	42.3326	11.8241	8.93	5.44	4.5	-33	8.3	30.6
94	3	42.3808	11.673	3.16	12.36	10	-49.3	9.9	7.9
95	3	42.3825	11.6852	3	2.02	6.99	-28.6	-5	92.6
96	3	42.3921	11.829	7.93	8.83	4.5	-46.6	1.6	26.7
97	3	42.3855	11.7071	16.71	14.86	7.52	-57	8.5	44.2
98	3	42.3791	11.7003	3.12	2.01	8.87	-23.4	9.6	47
99	3	42.3041	11.5534	24.58	4.06	5.28	-47.8	1	18.2
100	3	42.3747	11.6845	3	9.63	5.39	-30.8	9.8	36.1

## Sheet: err_calc_sill4
#Set	No	lon(d)	lat(d)	D(km)	L(km)	W(km)	str(d)	dip(d)	op(mm)
1	4	42.2562	12.0192	5.25	20	3.7	-70	-5.3	11.5
2	4	42.2992	11.9846	2	10.24	7.18	-53.8	7	7.2
3	4	42.2624	12.0206	2	19.79	4.5	-64	7	6.4
4	4	42.2963	12.0008	2	16.65	4.59	-41.9	-6.9	7.4
5	4	42.2615	12.008	2	20	9.34	-49.6	-7	5.8
6	4	42.2862	12.0182	2	14.93	2	-51.1	6.8	10.4
7	4	42.2955	11.9971	7.47	19.9	2	-35	-7	31.4
8	4	42.3244	11.9966	23.22	17.59	6.82	-40.4	5.5	44.3
9	4	42.3151	11.9859	2	1.01	3.76	-25.3	1.5	81.4
10	4	42.3227	11.8938	11.7	19.94	2.74	-20.1	7	41.5
11	4	42.235	12.0276	8.57	19.94	2	-65.2	5.4	31.9
12	4	42.3396	12.0054	23.22	17.13	9.78	-52.7	6.1	35.6
13	4	42.3359	12.0036	25	17.32	6.49	-67.3	7	61
14	4	42.2312	12.0656	2.01	20	2	-56	6.6	6.5
15	4	42.29	12.0184	2	20	2	-45.4	-7	10
16	4	42.2843	11.8737	5.05	2.13	2.01	-20.1	6.9	51.9
17	4	42.3176	11.9239	15.15	19.67	2.86	-20.3	6.9	50.1
18	4	42.2389	12.0381	2	19.34	6.13	-52.2	-7	5.4
19	4	42.2707	12.0305	6.93	20	2	-62.2	-4.7	22.8
20	4	42.2423	12.0708	2	19.58	2	-48.7	-7	7.5
21	4	42.3377	11.994	4.66	20	2.27	-66	-7	14.7
22	4	42.3253	11.8633	9.62	20	2.32	-20.1	7	34.4
23	4	42.2364	12.0439	4.78	20	2	-59.6	-6.8	17.6
24	4	42.3212	12.0026	2.06	16.26	5.33	-69.6	-7	6.3
25	4	42.2355	12.05	6.11	16.4	2.03	-68.4	-3.9	16.5
26	4	42.3248	11.9903	23.96	17.94	7.49	-53.5	6.6	44.3
27	4	42.1858	12.0707	2	1.29	9.9	-69.9	-7	15.1
28	4	42.2922	11.9525	8.8	19.45	2.74	-27.4	7	25.2
29	4	42.2533	12.0102	2	19.52	10	-38.9	-6.9	6.1
30	4	42.3205	12.007	2	2.63	10	-21.5	-7	10.1
31	4	42.246	12.0358	2	18.38	5.67	-70	-7	5.7
32	4	42.2842	11.9574	2	1	10	-60.4	7	25.8
33	4	42.298	12.002	2	18.08	2	-55.1	7	11.1
34	4	42.2921	11.989	2	19.69	7.22	-28	-7	5.5
35	4	42.2326	12.0474	4.68	15.16	2	-69.9	0.3	20.3
36	4	42.3121	11.9762	2.75	1.03	2.9	-64	-7	73.2
37	4	42.3289	11.8548	14.04	7.86	3.53	-48.7	3.8	53.1
38	4	42.3181	11.9757	22.59	19.45	5.71	-38.4	5.2	47
39	4	42.2489	12.0144	2	20	7.91	-56.8	-6.1	6
40	4	42.3237	11.9827	7.22	20	2	-55.1	-5.5	32.8
41	4	42.2839	11.9655	7.17	20	2.23	-20.1	1.6	24.7
42	4	42.3319	12.0543	24.31	19.28	6.52	-41.7	-2.3	44.1
43	4	42.2656	12.009	2.01	18.57	2	-70	5.8	9.1
44	4	42.2395	12.0196	2	16.12	8.44	-67.4	7	5.9
45	4	42.1962	12.0495	2	1	7.56	-20	-7	23.1
46	4	42.3029	12.0077	21.82	19.69	7.62	-49.9	5.4	33.7
47	4	42.2965	12.006	7.45	19.98	2	-44.5	-7	29.3
48	4	42.3316	11.8713	2	12.25	2.12	-20	6.2	9.7
49	4	42.2574	12.0123	2	20	7.46	-58.4	-7	4.9
50	4	42.2531	12.0079	2	18.81	9.91	-32.1	-6.9	5.2
51	4	42.2446	12.0446	3.76	17.37	2	-68.6	-7	13.5
52	4	42.2897	12.007	5.2	14.42	2	-25.5	6.7	27.4
53	4	42.2341	12.046	5.58	13.26	2	-62.7	-6.6	21.7
54	4	42.2976	11.9961	7.02	18.25	2	-37	-7	32.9
55	4	42.2923	11.9181	2	8.17	2	-28.2	-7	16.4
56	4	42.2104	12.0956	2	8.23	5.73	-42.7	-7	7.2
57	4	42.2278	12.0416	2	18.21	2.56	-70	-7	7
58	4	42.3015	11.9673	15.4	20	2	-42.2	6.9	84.5
59	4	42.1705	11.8539	24.66	1.04	2.15	-49.8	-6.4	33.6
60	4	42.2986	11.9941	7.46	1.11	4.57	-33.6	-6.2	89.6
61	4	42.3073	11.9474	2	1	10	-45.5	-7	34
62	4	42.3317	11.88	2	5.52	2	-20	-7	25
63	4	42.3286	11.8723	11.96	20	2.17	-21.4	7	38.7
64	4	42.3245	12.0215	21.31	18.83	6.53	-59.2	0.8	45.2
65	4	42.3049	11.9662	2	16.85	7.09	-37.7	-7	8.8
66	4	42.3338	12.016	23.92	19.68	8.39	-64.7	6.3	43.6
67	4	42.1823	12.0576	2	1	10	-57.7	7	18.7
68	4	42.2797	11.9948	9.14	20	2.09	-47	5.6	37
69	4	42.2788	12.0064	16.4	15.45	2.58	-51.2	7	62.5
70	4	42.2952	11.932	7.02	9.29	2.04	-20.2	4.8	48.4
71	4	42.3214	12.0034	2	3.39	10	-41.6	-7	6.8
72	4	42.2788	11.973	2	16.59	10	-43.1	-7	8.3
73	4	42.2469	12.0236	6.96	18.54	2	-61.3	-2.4	30.3
74	4	42.2892	12.0115	2	12.54	4.62	-44.9	3.9	9.2
75	4	42.2862	12.0134	21.97	19.48	5.19	-36.1	7	56.7
76	4	42.1786	12.0589	2	1	7.69	-45.1	-7	19.6
77	4	42.315	11.9313	2	7.68	2	-51.7	-7	20.6
78	4	42.2812	11.9271	8.17	19.73	2.32	-25.2	7	29.5
79	4	42.2481	12.011	2	20	10	-65.1	-7	5.5
80	4	42.2224	12.0416	2	19.97	9.45	-67.5	-7	5.9
81	4	42.2417	12.0131	5.72	20	2.01	-59.9	6.8	32
82	4	42.2984	11.979	10.99	20	2.05	-52.3	6.7	44.8
83	4	42.3368	11.9383	7.7	16.78	2	-21	-5.1	41.7
84	4	42.226	12.0561	10.11	5.26	4.52	-44.2	1.5	40.1
85	4	42.2886	11.9448	10.37	19.99	3.01	-20.6	7	25.7
86	4	42.2482	11.8662	21.38	8.3	3.96	-69.4	2.5	3.6
87	4	42.2812	12.0237	6.8	18.46	2.22	-38.9	-6.3	22.6
88	4	42.3394	11.9215	18.55	5.55	8.17	-53.5	7	93.3
89	4	42.2622	12.0032	2	20	10	-46.5	-7	5.5
90	4	42.2156	11.9069	20.54	8.3	5.22	-52.7	-5.5	2.1
91	4	42.2176	12.0555	2	18.83	6.2	-66.7	7	6.5
92	4	42.3292	11.972	2	1	4.64	-31.9	-7	56.9
93	4	42.253	12.0557	2	19.85	2	-70	-7	7.1
94	4	42.3186	11.9399	13.77	6.56	4.12	-28.8	2.1	64.3
95	4	42.2668	12.0348	4.53	20	2	-46.6	-6.4	18.3
96	4	42.3012	11.9699	2	7.8	6.53	-59.9	-7	8.5
97	4	42.3018	11.9407	16.06	10.63	9.26	-49.8	6.4	26.1
98	4	42.3339	11.9272	11.68	19.92	2.01	-32.1	-0.3	64
99	4	42.2636	12.0247	2	13.1	5.9	-59.7	7	6.6
100	4	42.2885	11.9816	4.99	19.98	2	-20	-5.6	16.9

## Sheet: two-sigmas_sill1
Parameter	mean	CI1	CI2
Lon(°)	41.8165	41.7316	41.9015
Lat(°)	12.1831	12.0871	12.2792
Depth(km)	21.8352	11.1573	32.5131
Length(km)	9.2472	3.97513	14.5193
Width(km)	7.2879	3.06977	11.506
Strike(°)	-44.789	-57.5305	-32.0475
Dip(°)	-3.336	-9.65609	2.98409
Opening(mm)	85.685	34.4793	136.891

## Sheet: two-sigmas_sill2
Parameter	mean	CI1	CI2
Lon(°)	42.1444	42.1187	42.17
Lat(°)	11.7139	11.6805	11.7472
Depth(km)	7.2131	3.38497	11.0412
Length(km)	11.0228	4.46316	17.5824
Width(km)	5.2442	2.64637	7.84203
Strike(°)	-46.49	-61.9532	-31.0268
Dip(°)	4.985	-0.803518	10.7735
Opening(mm)	29.28	6.28641	52.2736

## Sheet: two-sigmas_sill3
Parameter	mean	CI1	CI2
Lon(°)	42.3888	42.3463	42.4312
Lat(°)	11.7211	11.6644	11.7778
Depth(km)	10.8721	4.30717	17.437
Length(km)	10.2397	5.69524	14.7842
Width(km)	6.3436	4.24276	8.44444
Strike(°)	-41.754	-55.1312	-28.3768
Dip(°)	2.897	-3.34009	9.13409
Opening(mm)	40.494	18.2474	62.7406

## Sheet: two-sigmas_sill4
Parameter	mean	CI1	CI2
Lon(°)	42.2799	42.2386	42.3213
Lat(°)	11.9901	11.9359	12.0444
Depth(km)	7.5072	0.297259	14.7171
Length(km)	14.6191	7.86054	21.3777
Width(km)	4.7377	1.80246	7.67294
Strike(°)	-46.977	-63.2493	-30.7047
Dip(°)	-0.695	-6.96763	5.57763
Opening(mm)	26.652	5.21055	48.0935
